# Supplementary material for: Differential Protein Expression in Striatal D1- and D2-Dopamine Receptor-Expressing Medium Spiny Neurons
Source: Proteomes. 2020 Oct 13;8(4):27. doi: 10.3390/proteomes8040027 (PMC7709116; doi:10.3390/proteomes8040027)
Supplement: Supplementary file 1 [file proteomes-08-00027-s001.zip]

Archive with 4 entries (4 files):
- Figure 2_Western Blot_DARPP-32.pdf
- Figure 2_Western Blot_GFP-L10a.pdf
- Supplementary_ Table 2.xlsx
- Supplementary_Table 1.xlsx
