# Supplementary material for: Differential Protein Expression in Striatal D1- and D2-Dopamine Receptor-Expressing Medium Spiny Neurons
Source: Proteomes. 2020 Oct 13;8(4):27. doi: 10.3390/proteomes8040027 (PMC7709116; doi:10.3390/proteomes8040027)
Supplement: Supplementary file 1 [file proteomes-08-00027-s001.zip › Supplementary_ Table 2.xlsx]

## Sheet: Table 2_Missing Values
	Protein Intensity: normalized and scaled with mean intensity											GO cellular components
#Missing Values	D1a	D1b	D1c	D1d	D2a	D2b	D2c	D2d	Proteins	Gene name	C: KEGG pathway name	Nucleus	Cytosol	Others	GOCC name
3	0.756174	3.28606	1.54047	1.05777	1.35952	0	0	0	O35286	Dhx15	Spliceosome	1			nuclear speck;nucleolus;U12-type spliceosomal complex;U2-type post-mRNA release spliceosomal complex
1	0.909527	1.16088	0	1.08458	1.97442	1.1284	0.894449	0.847743	O70496	Clcn7		1			cytoplasmic vesicle;integral component of membrane;lysosomal membrane;nucleoplasm
4	0	0	0	0	1.39603	0.804507	1.39603	4.40343	P0DI97;Q9CS84	Nrxn1	Cell adhesion molecules (CAMs)	1			axonal growth cone;cell junction;cell surface;endocytic vesicle;endoplasmic reticulum;excitatory synapse;GABA-ergic synapse;glutamatergic synapse;inhibitory synapse;integral component of presynaptic active zone membrane;integral component of presynaptic membrane;neuronal cell body;nuclear membrane;nucleolus;plasma membrane;presynaptic membrane;protein-containing complex;Schaffer collateral - CA1 …
2	1.1382	0	2.00534	0	0.96792	0.96792	0.322754	2.59787	P14115	Rpl27a	Ribosome		1		cytosol;cytosolic large ribosomal subunit;endoplasmic reticulum
3	0.633686	0	2.06611	0	0.956011	2.27808	0	2.06611	P19096	Fasn	AMPK signaling pathway;Fatty acid biosynthesis;Fatty acid metabolism;Insulin signaling pathway;Metabolic pathways		1		cytoplasm;cytosol;glycogen granule;Golgi apparatus;melanosome;mitochondrion;plasma membrane
1	1.22353	0	1.67924	0.269698	1.62916	0.803377	0.895971	1.49902	P47708	Rph3a			1		cell junction;cholinergic synapse;cytosol;extrinsic component of membrane;extrinsic component of synaptic vesicle membrane;neuromuscular junction;neuron projection;protein-containing complex;secretory granule;synapse;synaptic vesicle;synaptic vesicle membrane
1	0.628234	1.02373	0.827256	0.947877	2.75223	0.71427	0	1.1064	P48774	Gstm5	Chemical carcinogenesis;Drug metabolism - cytochrome P450;Drug metabolism - other enzymes;Fluid shear stress and atherosclerosis;Glutathione metabolism;Hepatocellular carcinoma;Metabolic pathways;Metabolism of xenobiotics by cytochrome P450;Pathways in cancer;Platinum drug resistance		1		cytoplasm;cytosol;intercellular bridge;sperm fibrous sheath
2	0.575662	1.7254	0.676933	1.37174	2.97333	0.676933	0	0	P58252	Eef2	AMPK signaling pathway;Oxytocin signaling pathway	1	1		aggresome;cytoplasm;cytosol;membrane raft;plasma membrane;polysomal ribosome;polysome;ribonucleoprotein complex;synapse
5	0	0	0	0	2.45891	2.58623	2.95487	0	Q11011	Npepps		1	1		cytoplasm;cytosol;nucleus
2	1.48754	0	0.392103	1.82818	1.96142	0	1.1052	1.22557	Q3B7Z2	Osbp		1	1		cell junction;cytoplasm;cytosol;endoplasmic reticulum membrane;Golgi apparatus;Golgi membrane;intracellular membrane-bounded organelle;membrane;nucleolus;nucleoplasm;nucleus;perinuclear endoplasmic reticulum;perinuclear region of cytoplasm;plasma membrane;trans-Golgi network
1	0.756207	0.807161	2.74847	0.24103	2.06608	0	0.594971	0.786088	Q3UV17	Krt76				1	keratin filament
1	0	1.00059	1.16805	0.360283	2.31575	1.00059	0.735171	1.41956	Q6PZE0	Muc19				1	extracellular region
1	0	0.395834	0.943232	1.41597	1.24856	1.18641	1.41597	1.39402	Q8VDC0	Lars2	Aminoacyl-tRNA biosynthesis			1	mitochondrial matrix;mitochondrion
1	1.08226	1.90773	0.993902	1.19954	0.380296	1.26097	1.17531	0	Q91WM1	Strbp		1			cytoplasm;manchette;microtubule cytoskeleton;nucleus
2	1.51534	0	1.92251	1.73783	0.579812	0	1.31654	0.927968	Q920I9	Wdr7				1	synaptic vesicle
1	1.89799	0.77131	0	0.77131	0.53058	0.351692	1.30372	2.3734	Q922W5;Q922Q4	Pycr1;Pycr2	Arginine and proline metabolism;Biosynthesis of amino acids;Metabolic pathways			1	mitochondrion
3	2.23394	1.80705	0.885579	1.53671	1.53671	0	0	0	Q99JY9;Q641P0	Actr3;Actr3b	Tight junction;Yersinia infection	1			apical ectoplasmic specialization;apical tubulobulbar complex;Arp2/3 protein complex;basal ectoplasmic specialization;brush border;cell leading edge;cell projection;cell-cell junction;concave side of sperm head;cytoplasm;excitatory synapse;glutamatergic synapse;Golgi membrane;hemidesmosome;lamellipodium;leading edge of lamellipodium;nucleus;perinuclear region of cytoplasm;podosome;podosome core;p…
1	2.37793	1.482	1.44798	0.547588	0.342144	0.77688	1.02549	0	Q99KR7	Ppif	Calcium signaling pathway;cGMP-PKG signaling pathway;Huntington disease;Parkinson disease;Toxoplasmosis			1	mitochondrial inner membrane;mitochondrial matrix;mitochondrial permeability transition pore complex;mitochondrion
2	2.11595	1.31897	0	1.31897	0.705966	2.39462	0.145511	0	Q99MS8	Tpgs1			1		axon;centrosome;cytosol;dendrite;integral component of membrane;microtubule;motile cilium
1	1.34763	1.79391	0.803954	0.803954	0.354068	1.88887	1.00762	0	Q9CXY9	Pigk	Glycosylphosphatidylinositol (GPI)-anchor biosynthesis;Metabolic pathways			1	GPI-anchor transamidase complex
1	0.99222	0.905339	1.7976	0.905339	1.48223	0.775226	1.14205	0	Q9D287	Bcas2	Spliceosome	1			centrosome;DNA replication factor A complex;nuclear speck;nucleolus;Prp19 complex;spliceosomal complex;U2-type catalytic step 2 spliceosome
2	0	1.2019	1.56859	0	0.447805	2.00313	1.5042	1.27438	Q9DD03;P61028;P55258	Rab13;Rab8a;Rab8b	AMPK signaling pathway;Endocytosis;Pancreatic secretion;Tight junction	1	1		bicellular tight junction;cell tip;cell-cell junction;centriole;centrosome;ciliary basal body;ciliary base;cilium;cytoplasmic vesicle;cytoplasmic vesicle membrane;cytosol;dendrite;dendritic spine;endocytic vesicle;endosome;extrinsic component of plasma membrane;glutamatergic synapse;Golgi apparatus;insulin-responsive compartment;intracellular membrane-bounded organelle;lamellipodium;lateral plasm…
1	0.888488	1.00276	0.715025	0.92801	1.58701	0	1.20367	1.67504	Q9JME5	Ap3b2	Lysosome			1	AP-3 adaptor complex;axon cytoplasm;clathrin-coated vesicle membrane;trans-Golgi network
6	0	0	0	0	1.18662	0	2.51698	0	P20152	Vim	Epstein-Barr virus infection;MicroRNAs in cancer	1	1		axon;cell body;cell leading edge;cell projection;cytoplasm;cytoskeleton;cytosol;intermediate filament;neuron projection;nuclear matrix;perinuclear region of cytoplasm;peroxisome;phagocytic vesicle;plasma membrane;polysome;ribonucleoprotein complex;type III intermediate filament
6	0	0	2.68974	0	0.63042	0	0	0	P43277	Hist1h1d		1			nuclear chromatin;nuclear euchromatin;nucleosome;nucleus;transcriptionally active chromatin
6	0	0	0.451163	0	2.72963	0	0	0	Q6DIC0;Q3TKT4	Smarca2;Smarca4	Hepatocellular carcinoma;Thermogenesis	1			heterochromatin;intermediate filament cytoskeleton;intracellular membrane-bounded organelle;nBAF complex;npBAF complex;nuclear chromatin;nuclear euchromatin;nucleoplasm;nucleus;perichromatin fibrils;SWI/SNF complex
6	0	0	0	0	1.70503	2.24478	0	0	Q8VHR5	Gatad2b		1			nuclear speck;nucleoplasm;NuRD complex
6	0	0	0	0	2.34348	0	1.54832	0	Q9D3D9	Atp5f1d	Alzheimer disease;Huntington disease;Metabolic pathways;Oxidative phosphorylation;Parkinson disease;Thermogenesis		1		mitochondrial envelope;mitochondrial inner membrane;mitochondrial proton-transporting ATP synthase complex;mitochondrial proton-transporting ATP synthase complex, catalytic core F(1);mitochondrion;proton-transporting ATP synthase complex;proton-transporting ATP synthase complex, catalytic core F(1)
6	2.4318	0	0	0	1.38091	0	0	0	Q9D787	Ppil2	Ubiquitin mediated proteolysis	1	1		cytoplasm;nucleoplasm;nucleus;plasma membrane
