# Supplementary material for: Differential Protein Expression in Striatal D1- and D2-Dopamine Receptor-Expressing Medium Spiny Neurons
Source: Proteomes. 2020 Oct 13;8(4):27. doi: 10.3390/proteomes8040027 (PMC7709116; doi:10.3390/proteomes8040027)
Supplement: Supplementary file 1 [file proteomes-08-00027-s001.zip › Supplementary_Table 1.xlsx]

## Sheet: Table1_intensity_FC_pvalue_
	Protein Intensity: normalized and scaled with mean intensity											GO cellular components
#	D1a	D1b	D1c	D1d	D2a	D2b	D2c	D2d	Proteins	Gene name	C: KEGG pathway name	Nucleus	Cytosol	Others	GOCC name	Fold change D1/D2	Student's T-test p-value	Student's T-test Significant D1_D2	Student's T-test significant
1	0.70863	0.582747	0.743535	0.604917	2.03836	0.603925	0.679522	2.03836	Q8R191	Syngr3				1	cell junction;integral component of membrane;neuromuscular junction;synapse;synaptic vesicle;synaptic vesicle membrane	0.574496	0.154403
2	1.0576	0.443337	0.880088	0.711179	1.26614	0.814874	1.02801	1.79877	Q8BGS7	Cept1	Ether lipid metabolism;Glycerophospholipid metabolism;Metabolic pathways;Phosphonate and phosphinate metabolism	1			endoplasmic reticulum membrane;Golgi apparatus;integral component of membrane;nuclear membrane	0.626258	0.11233
3	0.878195	0.651055	0.64194	0.546183	1.77032	0.863006	0.919391	1.72991	Q9D8Y0;Q9D4J1	Efhd1;Efhd2				1	membrane raft;mitochondrial inner membrane;mitochondrion	0.535936	0.02929	+	D1_D2
4	0.748332	0.682059	0.719549	0.458228	1.52911	1.1487	1.10123	1.61279	P01942	Hba			1		cytosolic small ribosomal subunit;extracellular space;haptoglobin-hemoglobin complex;hemoglobin complex;myelin sheath	0.481936	0.00274324	+	D1_D2
5	0.983836	0.958477	0.955284	0.734716	0.845915	0.856559	1.05681	1.6084	Q9ERS2	Ndufa13	Alzheimer disease;Huntington disease;Metabolic pathways;Non-alcoholic fatty liver disease (NAFLD);Oxidative phosphorylation;Parkinson disease;Retrograde endocannabinoid signaling;Thermogenesis	1			cytoplasm;integral component of membrane;mitochondrial inner membrane;mitochondrial membrane;mitochondrial respirasome;mitochondrial respiratory chain complex I;mitochondrion;nucleoplasm;nucleus	0.85619	0.38299
6	0.74578	1.42856	0.677019	0.868868	1.07981	0.5963	1.01144	1.59222	P97379	G3bp2		1	1		cytosol;ribonucleoprotein complex	0.881712	0.647143
7	0.971125	0.6777	1.21632	0.685739	1.00958	1.00696	0.845008	1.58757	P56391	Cox6b1	Alzheimer disease;Cardiac muscle contraction;Huntington disease;Metabolic pathways;Non-alcoholic fatty liver disease (NAFLD);Oxidative phosphorylation;Parkinson disease;Thermogenesis			1	mitochondrial inner membrane;mitochondrial intermembrane space;mitochondrion;respiratory chain complex IV	0.796515	0.289848
8	0.905417	0.852973	0.899165	1.05526	1.14096	0.742895	0.845629	1.5577	O88643	Pak1		1	1		actin filament;axon;cell-cell junction;cytoplasm;cytosol;dendrite;focal adhesion;GABA-ergic synapse;glutamatergic synapse;growth cone;intercalated disc;invadopodium;lamellipodium;membrane;nuclear membrane;nucleus;plasma membrane;postsynaptic density;presynapse;protein-containing complex;ruffle;ruffle membrane;Z disc	0.900078	0.561571
9	0.792356	0.925627	0.782838	0.743274	1.67753	0.779086	0.770714	1.52858	O55100	Syngr1				1	cell junction;integral component of synaptic vesicle membrane;melanosome;neuromuscular junction;synaptic vesicle;synaptic vesicle membrane	0.72558	0.187449
10	0.586253	0.822274	0.619937	1.2526	1.06044	1.40643	0.724944	1.52712	Q8BTY2	Slc4a7				1	apical plasma membrane;basolateral plasma membrane;cytoplasm;cytoplasmic vesicle;integral component of plasma membrane;plasma membrane;stereocilium;synapse	0.690033	0.17568
11	0.892034	1.08137	0.682046	0.703793	0.946932	0.958366	1.22514	1.51032	Q3THW5;P0C0S6	H2afv;H2afz	Alcoholism;Necroptosis;Systemic lupus erythematosus	1			nuclear chromatin;nuclear euchromatin;nuclear heterochromatin;nucleosome;nucleus	0.724649	0.083536
12	0.879778	0.65331	0.841932	1.03488	0.886445	1.12885	1.0672	1.50761	Q9D2U9;Q8CGP0;Q64524	Hist2h2be;Hist3h2ba;Hist3h2bb	Alcoholism;Systemic lupus erythematosus;Viral carcinogenesis	1	1		cytosol;extracellular space;nucleoplasm;nucleosome;nucleus	0.746809	0.091639
13	0.405893	0.783784	0.907211	1.47687	1.00275	1.39211	0.525429	1.50595	Q91V81	Rbm42		1			cytoplasm;nucleus;ribonucleoprotein complex	0.788164	0.531169
14	1.37224	0.837077	1.69484	0.353201	0.430834	1.03465	0.773486	1.50367	P52503	Ndufs6	Alzheimer disease;Huntington disease;Metabolic pathways;Non-alcoholic fatty liver disease (NAFLD);Oxidative phosphorylation;Parkinson disease;Retrograde endocannabinoid signaling;Thermogenesis			1	mitochondrial respiratory chain complex I;mitochondrion	1.07314	0.877001
15	0.854862	1.07605	0.708102	0.731963	1.57073	0.735321	0.822307	1.50066	Q9WUA2	Farsb	Aminoacyl-tRNA biosynthesis			1	phenylalanine-tRNA ligase complex	0.76051	0.259229
16	0.941756	0.806664	1.34741	0.820538	1.00436	0.856077	0.726957	1.49623	Q9R0Q3	Tmed2				1	COPI-coated vesicle;COPI-coated vesicle membrane;COPII-coated ER to Golgi transport vesicle;endoplasmic reticulum;endoplasmic reticulum membrane;endoplasmic reticulum-Golgi intermediate compartment;endoplasmic reticulum-Golgi intermediate compartment membrane;Golgi apparatus;Golgi cisterna membrane;integral component of membrane;intracellular membrane-bounded organelle;zymogen granule membrane	0.973485	0.895014
17	0.655974	0.793461	0.883871	0.57852	1.67922	1.02341	0.90265	1.48289	Q99KV1	Dnajb11	Protein processing in endoplasmic reticulum	1			cytoplasm;endoplasmic reticulum;endoplasmic reticulum chaperone complex;endoplasmic reticulum lumen;extracellular space;nucleus	0.583221	0.0218579	+	D1_D2
18	1.00362	0.649001	0.784835	1.06844	1.34067	0.717742	0.957299	1.4784	P40630	Tfam	Apelin signaling pathway;Huntington disease	1			mitochondrial matrix;mitochondrial nucleoid;mitochondrion;nucleus;protein-containing complex	0.795798	0.299409
19	1.4832	0.435312	1.47382	0.619652	1.51935	0.576222	0.435312	1.45713	Q91XV3	Basp1		1			cell junction;COP9 signalosome;cytoplasm;growth cone;nuclear speck;nucleus;plasma membrane	1.01511	0.974244
20	0.972438	0.806694	0.953412	0.870354	0.836714	0.962761	1.15558	1.44205	Q8BG39	Sv2b	ECM-receptor interaction			1	acrosomal vesicle;cell junction;integral component of membrane;integral component of synaptic vesicle membrane;membrane;neuron projection;synaptic vesicle;synaptic vesicle membrane	0.834485	0.199313
21	0.885828	0.83619	0.693605	1.09518	0.697017	1.00824	1.34499	1.43895	P62830	Rpl23	Ribosome	1	1		cytoplasm;cytosolic large ribosomal subunit;cytosolic ribosome;nucleolus;nucleoplasm;postsynaptic density;protein-containing complex;ribosome	0.801991	0.289564
22	0.745633	0.766962	0.910195	0.64183	2.15275	0.643909	0.699939	1.43878	P63082	Atp6v0c	Collecting duct acid secretion;Human papillomavirus infection;Lysosome;Metabolic pathways;Oxidative phosphorylation;Phagosome;Rheumatoid arthritis;Synaptic vesicle cycle;Tuberculosis			1	Golgi apparatus;integral component of membrane;lysosome;proton-transporting V-type ATPase, V0 domain;vacuolar proton-transporting V-type ATPase complex	0.699431	0.277396
23	0.715094	0.827913	0.896798	1.07374	0.738041	1.32197	0.99002	1.43643	P19536	Cox5b				1	mitochondrial inner membrane;mitochondrial respiratory chain complex IV;mitochondrion;myelin sheath	0.800622	0.246964
24	0.880507	0.891821	0.722656	0.900566	1.24808	0.954546	0.97091	1.43092	Q9Z0Y1	Dctn3		1	1		centrosome;cleavage furrow;condensed chromosome kinetochore;cytosol;dynactin complex;microtubule;microtubule associated complex;midbody;nucleolus;perinuclear region of cytoplasm;spindle	0.74543	0.0392584	+	D1_D2
25	0.790044	0.793925	0.74095	0.695354	1.59871	0.986693	0.984082	1.41025	Q9EP69	Sacm1l	Inositol phosphate metabolism;Metabolic pathways;Phosphatidylinositol signaling system			1	AMPA glutamate receptor complex;endoplasmic reticulum;endoplasmic reticulum membrane;Golgi apparatus;integral component of endoplasmic reticulum membrane	0.619851	0.00970264	+	D1_D2
26	0.915396	0.815692	1.01337	0.976998	0.964836	0.891405	1.02189	1.40041	Q8C7X2	Emc1				1	endoplasmic reticulum;ER membrane protein complex;integral component of membrane;protein-containing complex	0.880342	0.290066
27	0.674378	0.554762	0.945484	0.765373	1.43351	0.925078	1.31861	1.3828	Q8C1B7	Septin 11	Bacterial invasion of epithelial cells			1	axon;cell junction;dendritic spine;GABA-ergic synapse;glutamatergic synapse;microtubule cytoskeleton;postsynapse;postsynaptic specialization of symmetric synapse;septin complex;septin ring;stress fiber	0.578456	0.0109418	+	D1_D2
28	1.23286	0.624383	0.967552	1.04609	1.13254	0.923879	0.692012	1.38068	Q9WVK8	Cyp46a1	Primary bile acid biosynthesis			1	endoplasmic reticulum membrane;integral component of membrane;organelle membrane	0.939578	0.77359
29	0.819394	0.726998	1.04233	0.9156	1.08376	0.93952	1.12713	1.34527	Q04447	Ckb	Arginine and proline metabolism;Metabolic pathways	1	1		cytosol;dendrite;mitochondrion;myelin sheath;neuronal cell body;nucleus	0.778984	0.057757
30	1.04955	0.990245	0.965307	0.750926	1.124	0.787048	0.987787	1.34513	Q60899	Elavl2				1	synapse	0.894754	0.441109
31	0.870733	1.04142	0.853164	0.937678	1.05889	0.902874	0.994907	1.34034	Q9CRY7	Gdpd1	Ether lipid metabolism	1			endoplasmic reticulum membrane;integral component of membrane;membrane;perinuclear region of cytoplasm	0.868523	0.189975
32	0.86053	0.864163	0.88832	0.763836	1.48528	1.06895	0.734354	1.33457	Q8QZT1	Acat1	Butanoate metabolism;Carbon metabolism;Fatty acid degradation;Fatty acid metabolism;Glyoxylate and dicarboxylate metabolism;Lysine degradation;Metabolic pathways;Propanoate metabolism;Pyruvate metabolism;Synthesis and degradation of ketone bodies;Terpenoid backbone biosynthesis;Tryptophan metabolism;Valine, leucine and isoleucine degradation			1	mitochondrial inner membrane;mitochondrial matrix;mitochondrion	0.754622	0.127435
33	0.882901	0.754118	0.905107	0.858762	1.12849	1.04255	1.09888	1.3292	Q3UUQ7	Pgap1	Glycosylphosphatidylinositol (GPI)-anchor biosynthesis;Metabolic pathways			1	endoplasmic reticulum;endoplasmic reticulum membrane;integral component of membrane	0.740795	0.00399328	+	D1_D2
34	0.895549	0.613059	1.10264	0.873263	0.778297	1.24485	1.16454	1.3278	O55142	Rpl35a	Ribosome		1		cytosolic large ribosomal subunit;mitochondrion	0.770735	0.178914
35	0.542816	0.704756	0.444064	0.602473	1.15028	1.65352	1.57678	1.32532	Q8C0P5	Coro2a				1	brush border;transcriptional repressor complex	0.400584	0.000373691	+	D1_D2
36	0.724385	1.10431	0.946787	0.779277	1.17552	0.938004	1.00701	1.32471	Q9QYR6	Map1a			1		axon;axon cytoplasm;axon initial segment;cell projection;cytoplasm;cytosol;dendrite;dendritic branch;dendritic microtubule;dendritic shaft;microtubule;microtubule associated complex;neuron projection;neuronal cell body;photoreceptor outer segment;postsynaptic density;primary dendrite;synapse	0.795892	0.112904
37	0.806177	1.07223	1.13636	0.809715	1.00133	0.929697	0.924886	1.3196	Q68FL6	Mars	Aminoacyl-tRNA biosynthesis;Metabolic pathways;Selenocompound metabolism	1	1		aminoacyl-tRNA synthetase multienzyme complex;cytoplasm;cytosol;mitochondrion;nucleolus	0.914702	0.497833
38	0.790965	0.988996	0.87724	0.951616	1.18625	0.961091	0.927403	1.31644	Q8R1Q8	Dync1li1	Phagosome;Salmonella infection;Vasopressin-regulated water reabsorption			1	centrosome;condensed chromosome kinetochore;cytoplasm;cytoplasmic dynein complex;kinetochore;microtubule;spindle pole	0.827619	0.100288
39	0.971058	1.02002	1.28809	1.00453	0.975675	0.363091	1.06183	1.31572	Q923T9	Camk2g	Adrenergic signaling in cardiomyocytes;Aldosterone synthesis and secretion;Amphetamine addiction;Axon guidance;Calcium signaling pathway;cAMP signaling pathway;Cholinergic synapse;Circadian entrainment;Cushing syndrome;Dopaminergic synapse;ErbB signaling pathway;Gastric acid secretion;Glioma;Glucagon signaling pathway;GnRH signaling pathway;HIF-1 signaling pathway;Inflammatory mediator regulation…			1	cytoplasm;neuron projection;postsynaptic density;sarcoplasmic reticulum membrane	1.26854	0.448296
40	0.730724	0.958842	0.938887	1.10669	1.07882	0.997201	0.875916	1.31292	Q9CQ62	Decr1		1	1		cytosol;mitochondrion;nucleoplasm	0.875844	0.314856
41	0.860168	0.860168	0.865776	0.882519	1.0114	1.15137	1.07541	1.2932	O88343	Slc4a4	Bile secretion;Pancreatic secretion;Proximal tubule bicarbonate reclamation			1	basolateral plasma membrane;integral component of plasma membrane	0.768653	0.00254452	+	D1_D2
42	0.91902	1.014	0.876396	1.06059	0.792775	0.939955	1.10539	1.29187	O55029	Copb2			1		COPI vesicle coat;cytosol;Golgi apparatus;Golgi membrane	0.949851	0.667118
43	1.02445	0.756608	1.0104	1.03167	1.0104	0.977781	0.901474	1.28723	Q8BIJ6	Iars2	Aminoacyl-tRNA biosynthesis		1		cytosol;mitochondrial matrix;mitochondrion	0.916247	0.446705
44	0.671287	0.911875	0.884544	0.942357	1.30091	0.969205	1.03418	1.28565	P60521	Gabarapl2	Apelin signaling pathway;Autophagy - animal;Autophagy - other;FoxO signaling pathway;GABAergic synapse;Kaposi sarcoma-associated herpesvirus infection;Mitophagy - animal;NOD-like receptor signaling pathway		1		autophagosome;autophagosome membrane;cytoplasm;cytoplasmic vesicle;cytosol;Golgi apparatus;Golgi membrane	0.742762	0.0333492	+	D1_D2
45	0.966616	0.910227	0.9056	0.770868	1.33915	0.868536	0.955305	1.2837	P62717	Rpl18a	Ribosome		1		cytosolic large ribosomal subunit;polysomal ribosome;postsynaptic density;ribosome;synapse	0.810074	0.123741
46	0.696635	1.44695	0.801488	0.922677	0.977077	0.873519	1.00152	1.28014	Q921F4	Hnrnpll		1			nucleus	0.908495	0.608569
47	0.884024	0.932665	0.932665	0.817994	1.27924	0.884024	0.990146	1.27924	P63017	Hspa8	Antigen processing and presentation;Endocytosis;Estrogen signaling pathway;Legionellosis;Longevity regulating pathway - multiple species;MAPK signaling pathway;Measles;Protein processing in endoplasmic reticulum;Spliceosome;Toxoplasmosis	1	1		asymmetric synapse;autophagosome;axon;cell surface;chaperone complex;cytoplasm;cytosol;dendrite;dendritic shaft;dendritic spine;extracellular exosome;glutamatergic synapse;glycinergic synapse;intermediate filament;late endosome;lysosomal matrix;lysosomal membrane;lysosome;melanosome;membrane raft;messenger ribonucleoprotein complex;microtubule;myelin sheath;neuron projection;neuron spine;neuronal…	0.814047	0.0811595
48	0.962891	0.706136	1.09752	1.79351	0.326736	1.36181	0.47498	1.27641	Q80TB8	Vat1l				1		1.49245	0.362591
49	0.924717	0.814248	1.07678	0.853574	1.36244	0.866885	0.825087	1.27626	P12787	Cox5a	Alzheimer disease;Cardiac muscle contraction;Huntington disease;Metabolic pathways;Non-alcoholic fatty liver disease (NAFLD);Oxidative phosphorylation;Parkinson disease;Thermogenesis			1	mitochondrial inner membrane;mitochondrial respiratory chain complex IV;mitochondrion;myelin sheath	0.863682	0.345217
50	1.34322	0.72012	0.69534	0.620328	1.86779	0.656117	0.826184	1.27091	P52480	Pkm	Biosynthesis of amino acids;Carbon metabolism;Central carbon metabolism in cancer;Glucagon signaling pathway;Glycolysis / Gluconeogenesis;Human papillomavirus infection;Metabolic pathways;Purine metabolism;Pyruvate metabolism;Type II diabetes mellitus;Viral carcinogenesis	1	1		cilium;collagen-containing extracellular matrix;cytoplasm;cytosol;mitochondrion;myelin sheath;nucleus;photoreceptor inner segment;pyruvate kinase complex	0.754602	0.369226
51	0.993255	0.81258	0.881922	0.875903	0.944771	1.10779	1.1174	1.26639	P10852	Slc3a2	Ferroptosis;mTOR signaling pathway;Protein digestion and absorption	1	1		apical plasma membrane;cell surface;cytosol;integral component of membrane;melanosome;nucleus;plasma membrane;synapse	0.805497	0.0251531	+	D1_D2
52	1.15187	0.837344	1.11054	0.766491	1.09761	0.80545	0.969536	1.26117	Q9Z0P4	Palm		1			apicolateral plasma membrane;axon;basolateral plasma membrane;cytoplasm;dendrite membrane;dendritic spine membrane;filopodium;filopodium membrane;intracellular membrane-bounded organelle;neuron spine;nucleus;plasma membrane;postsynaptic density	0.933536	0.63863
53	0.862501	0.803824	1.11057	0.763202	1.1311	1.06458	1.00432	1.25991	Q9JLR1;P61620	Sec61a1;Sec61a2	Phagosome;Protein export;Protein processing in endoplasmic reticulum			1	endoplasmic reticulum;endoplasmic reticulum membrane;integral component of membrane;membrane;phagocytic vesicle membrane;rough endoplasmic reticulum;Sec61 translocon complex	0.788051	0.0480851	+	D1_D2
54	0.971136	0.87167	0.732656	1.29927	1.05819	0.928806	0.879201	1.25907	Q60749	Khdrbs1		1			cytoplasm;Grb2-Sos complex;membrane;nucleoplasm;nucleus	0.927686	0.621585
55	0.914819	0.85534	1.07162	0.961067	1.10273	0.843811	0.993979	1.25663	O88693	Ugcg	Metabolic pathways;Sphingolipid metabolism			1	Golgi membrane;integral component of membrane	0.912519	0.379979
56	0.872985	0.795795	0.995354	0.982947	0.979518	1.06572	1.05292	1.25476	Q9CQB5	Cisd2		1			endoplasmic reticulum;endoplasmic reticulum membrane;integral component of membrane;mitochondrial outer membrane;perinuclear endoplasmic reticulum;perinuclear region of cytoplasm;protein-containing complex	0.837869	0.0550203
57	0.562824	1.98583	0.815969	1.05299	0.761047	0.629939	0.942611	1.24878	P14733	Lmnb1	Apoptosis	1			cytoplasm;lamin filament;nuclear envelope;nuclear inner membrane;nuclear lamina;nuclear matrix;nuclear membrane;nucleoplasm;nucleus	1.14214	0.676561
58	1.00353	0.952675	0.843188	0.932988	1.02799	0.969103	1.02191	1.24861	Q9CZX8	Rps19	Ribosome	1	1		cytoplasm;cytosol;cytosolic small ribosomal subunit;nucleolus;nucleoplasm;postsynaptic density;ribosome;synapse	0.877037	0.0960299
59	0.517201	1.24047	0.991539	0.966444	1.2105	0.721401	1.11197	1.24047	Q9D6Z1	Nop56	Ribosome biogenesis in eukaryotes	1			box C/D snoRNP complex;cytoplasm;fibrillar center;nucleoplasm;pre-snoRNP complex;small nucleolar ribonucleoprotein complex;small-subunit processome	0.845235	0.485838
60	1.08634	0.712781	0.688022	0.936957	1.39732	1.04375	0.894684	1.24014	P47963	Rpl13	Ribosome	1	1		cytosol;cytosolic large ribosomal subunit;endoplasmic reticulum;nucleolus	0.74525	0.0924501
61	1.20238	0.629474	0.957677	0.74331	1.11576	0.874053	1.23867	1.23867	P68134;P68033;P63268;P62737	Acta1;Acta2;Actc1;Actg2	Adrenergic signaling in cardiomyocytes;Apelin signaling pathway;Cardiac muscle contraction;Dilated cardiomyopathy (DCM);Hypertrophic cardiomyopathy (HCM);Relaxin signaling pathway;Vascular smooth muscle contraction			1	actin cytoskeleton;actin filament;actomyosin, actin portion;cell body;cell periphery;cytoplasm;cytoskeleton;filopodium;glutamatergic synapse;I band;lamellipodium;myosin filament;protein-containing complex;sarcomere;smooth muscle contractile fiber;stress fiber;striated muscle thin filament;synapse	0.774635	0.170935
62	0.837431	0.815441	1.37768	1.58083	0.312011	0.784602	1.05834	1.23367	P56382	Atp5f1e	Alzheimer disease;Huntington disease;Metabolic pathways;Oxidative phosphorylation;Parkinson disease;Thermogenesis			1	mitochondrial inner membrane;mitochondrial proton-transporting ATP synthase complex;mitochondrial proton-transporting ATP synthase complex, catalytic core F(1);mitochondrion	1.4687	0.316249
63	0.90246	1.19926	0.949164	1.03974	1.03974	0.786898	0.852055	1.2307	Q8BG05	Hnrnpa3	Spliceosome	1			catalytic step 2 spliceosome;cytoplasm;messenger ribonucleoprotein complex;neuron projection;nucleoplasm;nucleus;postsynaptic density;ribonucleoprotein complex;ribonucleoprotein granule	1.0563	0.660237
64	0.774411	1.03579	0.924854	0.860665	1.13511	0.962892	1.07683	1.22945	Q8C0M9	Asrgl1	Alanine, aspartate and glutamate metabolism;Metabolic pathways			1	cytoplasm;photoreceptor inner segment	0.815023	0.0427078	+	D1_D2
65	0.987055	0.765699	1.03347	1.0434	1.03347	0.932423	0.976194	1.22829	P17710	Hk1			1		caveola;cilium;cytosol;membrane raft;mitochondrial outer membrane;mitochondrion;protein-containing complex;sperm principal piece	0.91643	0.392049
66	0.719064	1.02377	0.869859	0.494028	1.26427	1.37759	1.02377	1.22765	Q62108	Dlg4	Cocaine addiction;Glutamatergic synapse;Hippo signaling pathway;Huntington disease			1	AMPA glutamate receptor complex;anchored component of postsynaptic density membrane;cell junction;cell periphery;cerebellar mossy fiber;cortical cytoskeleton;cytoplasm;dendrite;dendrite cytoplasm;dendritic spine;endoplasmic reticulum;excitatory synapse;extrinsic component of cytoplasmic side of plasma membrane;glutamatergic synapse;juxtaparanode region of axon;membrane;neuromuscular junction;neur…	0.616571	0.0285791	+	D1_D2
67	0.968252	0.736437	0.972022	0.824441	1.38875	0.936865	0.947908	1.22533	O55143;Q8R429	Atp2a1;Atp2a2	Adrenergic signaling in cardiomyocytes;Alzheimer disease;Arrhythmogenic right ventricular cardiomyopathy (ARVC);Calcium signaling pathway;cAMP signaling pathway;Cardiac muscle contraction;cGMP-PKG signaling pathway;Dilated cardiomyopathy (DCM);Hypertrophic cardiomyopathy (HCM);Pancreatic secretion;Thyroid hormone signaling pathway	1			apical ectoplasmic specialization;calcium ion-transporting ATPase complex;endoplasmic reticulum;endoplasmic reticulum membrane;endoplasmic reticulum-Golgi intermediate compartment;extrinsic component of cytoplasmic side of plasma membrane;H zone;I band;integral component of membrane;intracellular membrane-bounded organelle;longitudinal sarcoplasmic reticulum;membrane;mitochondrion;nucleoplasm;per…	0.78417	0.0857053
68	0.962478	1.13088	0.728192	0.962478	0.948438	1.19539	0.847798	1.22435	Q9WVL6	Extl3				1	endoplasmic reticulum;endoplasmic reticulum membrane;Golgi apparatus;integral component of membrane;membrane	0.897289	0.429628
69	0.929303	0.815035	0.771777	0.833786	1.51027	0.954316	0.962146	1.22337	P80314	Cct2			1		cell body;chaperonin-containing T-complex;cytosol;microtubule;myelin sheath;zona pellucida receptor complex	0.732122	0.0366409	+	D1_D2
70	0.89977	0.770201	0.885	0.885	1.38627	0.996003	0.956207	1.22155	Q8BP67	Rpl24	Ribosome		1		cytoplasm;cytosol;cytosolic large ribosomal subunit;cytosolic ribosome;endoplasmic reticulum;polysomal ribosome;synapse	0.761663	0.0281739	+	D1_D2
71	0.872612	1.43803	0.647044	1.02862	1.24321	0.817895	0.73337	1.21921	Q9R0X4;Q32MW3	Acot10;Acot9				1	mitochondrion	0.979001	0.924517
72	0.932251	0.629401	0.831178	0.848246	1.0458	1.19749	1.29663	1.21901	P13595	Ncam1	Cell adhesion molecules (CAMs);Prion diseases		1		anchored component of membrane;axon;cell surface;cell-cell junction;cytosol;external side of plasma membrane;glutamatergic synapse;growth cone;integral component of postsynaptic membrane;integral component of presynaptic membrane;myelin sheath;neuronal cell body;plasma membrane;Schaffer collateral - CA1 synapse	0.676135	0.00650359	+	D1_D2
73	0.548118	2.02869	0.805161	0.955313	1.05951	0.67496	0.714156	1.21409	Q9EPU0	Upf1	mRNA surveillance pathway;RNA transport	1	1		chromatin;cytoplasm;cytosol;exon-exon junction complex;nuclear chromosome, telomeric region;nucleoplasm;nucleus;P-body;supraspliceosomal complex	1.08373	0.804283
74	0.960736	0.939958	0.952398	0.83069	0.979253	1.05236	1.0741	1.2105	Q9JIS5	Sv2a	ECM-receptor interaction			1	cell-cell junction;dendrite;endoplasmic reticulum;GABA-ergic synapse;glutamatergic synapse;integral component of membrane;integral component of synaptic vesicle membrane;neuromuscular junction;neuron projection;neuronal cell body;presynaptic active zone;synapse;synaptic vesicle;synaptic vesicle membrane	0.854525	0.0302238	+	D1_D2
75	0.762778	1.17452	0.762778	0.990279	0.966645	1.24122	0.892223	1.20955	Q9R1Q9	Atp6ap1	Hepatitis B;Human papillomavirus infection;Lysosome;Metabolic pathways;Oxidative phosphorylation;Phagosome;Rheumatoid arthritis;Tuberculosis			1	endoplasmic reticulum membrane;endoplasmic reticulum-Golgi intermediate compartment membrane;integral component of membrane;plasma membrane proton-transporting V-type ATPase complex;proton-transporting V-type ATPase, V1 domain	0.850257	0.270969
76	0.863747	1.30385	0.817315	1.19244	0.654498	1.0231	0.936094	1.20895	P21619	Lmnb2	Apoptosis	1			lamin filament;nuclear envelope;nuclear inner membrane;nuclear membrane;nucleus	1.09704	0.61338
77	1.17438	0.968095	0.846114	0.963981	1.20848	0.693743	0.936717	1.20848	Q99P88	Nup155	RNA transport	1			cytoplasm;nuclear envelope;nuclear membrane;nuclear pore inner ring	0.994223	0.970096
78	0.660118	0.68606	1.34514	0.572132	2.65485	0.164788	0.711583	1.20532	Q7TPD3	Robo2				1	axolemma;cell surface;integral component of membrane;plasma membrane	0.981721	0.977074
79	0.978102	0.602803	1.07637	0.775811	1.71915	0.726836	0.916458	1.20447	Q8BTV1	Tusc3	Metabolic pathways;N-Glycan biosynthesis;Protein processing in endoplasmic reticulum			1	integral component of membrane;mitochondrion;oligosaccharyltransferase complex	0.772956	0.297875
80	0.69984	1.05125	0.900349	0.99565	0.977244	0.956865	1.21522	1.20358	P97315	Csrp1		1			actin cytoskeleton;nucleoplasm;nucleus	0.833317	0.151599
81	0.91881	0.91881	0.0971322	1.50455	1.675	0.828974	0.858441	1.19828	Q61699	Hsph1	Protein processing in endoplasmic reticulum	1	1		cytoplasm;cytosol;extracellular region;nucleoplasm;nucleus;protein-containing complex	0.542124	0.372649
82	0.844242	1.02181	0.885036	1.00338	1.09805	0.980963	0.970262	1.19626	P19783	Cox4i1	Alzheimer disease;Cardiac muscle contraction;Huntington disease;Metabolic pathways;Non-alcoholic fatty liver disease (NAFLD);Oxidative phosphorylation;Parkinson disease;Thermogenesis	1			mitochondrial inner membrane;mitochondrial membrane;mitochondrial respiratory chain complex IV;mitochondrion;nucleus	0.884745	0.123155
83	0.879336	1.05633	0.82574	1.07722	0.435569	1.29876	1.23106	1.19597	Q8BVE3	Atp6v1h	Human papillomavirus infection;Lysosome;Metabolic pathways;mTOR signaling pathway;Oxidative phosphorylation;Phagosome;Rheumatoid arthritis;Synaptic vesicle cycle;Tuberculosis			1	vacuolar proton-transporting V-type ATPase, V1 domain	0.997997	0.994328
84	0.873749	0.764975	0.897322	0.966068	1.07336	1.17844	1.05108	1.195	Q8VEM8	Slc25a3				1	integral component of mitochondrial inner membrane;mitochondrial inner membrane;mitochondrion;myelin sheath	0.777111	0.00503528	+	D1_D2
85	1.02033	0.838841	0.949199	0.859134	1.08426	0.855212	1.19861	1.19441	O35683	Ndufa1	Alzheimer disease;Huntington disease;Metabolic pathways;Non-alcoholic fatty liver disease (NAFLD);Oxidative phosphorylation;Parkinson disease;Retrograde endocannabinoid signaling;Thermogenesis		1		cytosol;integral component of membrane;mitochondrial membrane;mitochondrial respiratory chain complex I;mitochondrion	0.851529	0.128876
86	1.01088	0.87722	0.968825	0.860618	1.15325	0.910387	1.02462	1.19421	Q9DB15	Mrpl12	Ribosome			1	mitochondrial large ribosomal subunit;mitochondrial ribosome;mitochondrion	0.871	0.106517
87	1.02752	1.04325	0.814853	0.710966	1.47782	0.811837	0.92049	1.19327	P68404	Prkcb	African trypanosomiasis;AGE-RAGE signaling pathway in diabetic complications;Aldosterone synthesis and secretion;Aldosterone-regulated sodium reabsorption;Amoebiasis;Amphetamine addiction;B cell receptor signaling pathway;Calcium signaling pathway;Carbohydrate digestion and absorption;Chemokine signaling pathway;Choline metabolism in cancer;Cholinergic synapse;Circadian entrainment;Dopaminergic s…	1	1		brush border membrane;calyx of Held;centrosome;cytoplasm;cytosol;membrane;nucleoplasm;nucleus;plasma membrane;presynaptic cytosol	0.828542	0.292624
88	1.02799	0.634737	0.894546	0.825506	1.36295	1.01655	1.04572	1.19199	P62281	Rps11	Ribosome		1		cytosolic small ribosomal subunit	0.726778	0.0394326	+	D1_D2
89	1.0605	0.540374	0.940722	0.985156	1.09898	0.985156	1.19749	1.19162	P62301	Rps13	Ribosome	1	1		cytosolic small ribosomal subunit;nucleolus;nucleus;postsynaptic density	0.765716	0.148452
90	0.983925	0.852413	0.924684	1.00493	1.07051	0.968959	1.00493	1.18965	P28663	Napb				1	glutamatergic synapse;myelin sheath;postsynapse;presynapse;SNARE complex;synaptobrevin 2-SNAP-25-syntaxin-1a complex;vacuolar membrane	0.890376	0.0929925
91	1.11915	0.724727	1.03671	0.775159	1.03671	1.08149	1.03671	1.18935	P56379	Mp68				1	integral component of membrane;mitochondrial proton-transporting ATP synthase complex;mitochondrion	0.828639	0.142908
92	1.02732	0.703341	1.14885	1.02246	0.941871	0.983985	0.983985	1.18819	Q8BHK1	Nipa1				1	early endosome;integral component of membrane;plasma membrane	0.940766	0.626103
93	0.993161	0.916096	0.916096	0.943012	1.18622	0.966501	0.892695	1.18622	Q9DB20	Atp5po	Alzheimer disease;Huntington disease;Metabolic pathways;Oxidative phosphorylation;Parkinson disease;Thermogenesis			1	mitochondrial proton-transporting ATP synthase complex;mitochondrial proton-transporting ATP synthase complex, coupling factor F(o);mitochondrion;myelin sheath;plasma membrane	0.897007	0.196928
94	1.16886	1.04933	1.14374	0.936158	0.598904	0.948949	0.96966	1.1844	Q8BGH2	Samm50				1	integral component of membrane;mitochondrial inner membrane;mitochondrial outer membrane;mitochondrial sorting and assembly machinery complex;mitochondrion	1.19099	0.296212
95	0.979703	0.894091	0.894091	0.92329	1.22701	0.926657	0.972063	1.18309	P46096;P46097	Syt1;Syt2	Synaptic vesicle cycle			1	axon;cell junction;chromaffin granule membrane;cytoplasm;dense core granule;excitatory synapse;exocytic vesicle;glutamatergic synapse;Golgi apparatus;hippocampal mossy fiber to CA3 synapse;integral component of synaptic vesicle membrane;intracellular organelle;neuromuscular junction;neuron projection;neuron projection terminus;plasma membrane;presynaptic membrane;secretory granule;SNARE complex;s…	0.86234	0.0895323
96	1.11835	1.17268	0.964082	0.924956	0.964082	0.854606	0.818935	1.18231	P60229	Eif3e	Hepatitis C;RNA transport	1	1		cytoplasm;cytosol;eukaryotic 43S preinitiation complex;eukaryotic 48S preinitiation complex;eukaryotic translation initiation factor 3 complex;eukaryotic translation initiation factor 3 complex, eIF3e;nuclear body;nucleus;PML body	1.10036	0.376537
97	0.697688	1.15866	1.10876	1.39416	0.665236	0.968978	0.826773	1.17974	Q3V2J0	Fam92b				1	centriole;ciliary basal body	1.18734	0.40275
98	0.838445	0.980886	0.907281	1.05647	1.01481	1.20433	0.823233	1.17455	Q61543	Glg1	Cell adhesion molecules (CAMs)			1	extracellular matrix;Golgi apparatus;Golgi medial cisterna;Golgi membrane;integral component of membrane;intracellular membrane-bounded organelle;plasma membrane	0.903736	0.352904
99	1.04917	0.922383	0.905921	1.12418	0.984608	0.905921	0.937942	1.16987	P51410	Rpl9	Ribosome		1		cytosolic large ribosomal subunit;synapse	1.00174	0.982698
100	0.950709	0.889522	0.950709	1.02979	1.02979	0.950709	1.02979	1.16899	P62806	Hist1h4a;Hist1h4b;Hist1h4c;Hist1h4d;Hist1h4f;Hist1h4h;Hist1h4i;Hist1h4j;Hist1h4k;Hist1h4m;Hist2h4a;Hist4h4	Alcoholism;Systemic lupus erythematosus;Viral carcinogenesis	1			nuclear chromosome;nuclear nucleosome;nucleoplasm;nucleosome;nucleus;protein-containing complex	0.915506	0.141641
101	1.26781	0.725475	0.850297	0.773898	1.34972	0.903629	0.96098	1.1682	Q9R0P6	Sec11a	Protein export			1	integral component of membrane;organelle membrane;signal peptidase complex	0.815392	0.236888
102	1.4599	0.698222	0.747711	0.543163	1.43169	0.801499	1.14965	1.16817	Q9QUM9	Psma6	Proteasome	1	1		cytoplasm;cytosol;myofibril;nuclear matrix;nucleoplasm;nucleus;P-body;polysome;proteasome complex;proteasome core complex;proteasome core complex, alpha-subunit complex;sarcomere	0.719929	0.225259
103	1.03045	1.08374	0.965662	0.868298	1.06966	0.946318	0.868298	1.16757	Q8VDM4	Psmd2	Epstein-Barr virus infection;Proteasome	1			nucleus;proteasome accessory complex;proteasome complex;proteasome regulatory particle;proteasome regulatory particle, base subcomplex;proteasome storage granule	0.977357	0.786965
104	1.12253	0.857139	0.845065	0.931728	1.01591	0.871463	1.19158	1.1646	O35166	Gosr2	SNARE interactions in vesicular transport		1		cytosol;endoplasmic reticulum membrane;ER to Golgi transport vesicle membrane;Golgi apparatus;Golgi membrane;integral component of membrane;late endosome membrane;SNARE complex	0.886149	0.260704
105	1.23785	0.730203	0.972183	0.814364	1.6818	0.559503	0.844648	1.15945	Q9Z0X1	Aifm1	Apoptosis;Necroptosis	1	1		cytoplasm;cytosol;mitochondrial inner membrane;mitochondrial intermembrane space;mitochondrial outer membrane;mitochondrion;nucleus;perinuclear region of cytoplasm	0.938735	0.816462
106	0.944416	1.03475	0.939436	0.993958	1.08707	0.819681	1.02298	1.15771	Q3UVK0	Ermp1				1	endoplasmic reticulum;endoplasmic reticulum membrane;integral component of membrane	0.964311	0.659881
107	0.906059	0.954916	0.856656	0.91097	1.27171	0.983544	0.95965	1.15649	Q8BMK4	Ckap4	Protein processing in endoplasmic reticulum	1	1		cell surface;cytoplasmic ribonucleoprotein granule;cytoskeleton;cytosol;endoplasmic reticulum;endoplasmic reticulum membrane;integral component of membrane;lipid droplet;nuclear speck;perinuclear region of cytoplasm;plasma membrane;rough endoplasmic reticulum	0.835119	0.0435046	+	D1_D2
108	1.37716	0.471531	0.908584	0.856015	1.0813	1.29324	0.856015	1.15616	Q9EPE9	Atp13a1				1	endoplasmic reticulum membrane;integral component of membrane	0.77724	0.328983
109	1.12139	0.688806	0.941166	0.839989	0.901315	1.10337	1.24808	1.15589	P62984;P62983;P0CG49;P0CG50	Rps27a;Uba52;Ubb;Ubc	Endocytosis;Kaposi sarcoma-associated herpesvirus infection;Mitophagy - animal;Parkinson disease;PPAR signaling pathway;Ribosome	1	1		cytoplasm;cytosol;cytosolic large ribosomal subunit;cytosolic small ribosomal subunit;mitochondrion;myelin sheath;neuron projection;neuronal cell body;nucleoplasm;nucleus;synapse	0.807719	0.13482
110	1.13998	0.688607	0.86324	0.653655	1.31948	1.09514	1.08668	1.15321	Q91V61	Sfxn3				1	integral component of membrane;mitochondrial membrane;mitochondrion	0.703261	0.0397627	+	D1_D2
111	0.995703	0.850969	0.995703	0.771913	1.07718	1.00666	1.15094	1.15094	Q8BHN3	Ganab	Metabolic pathways;N-Glycan biosynthesis;Protein processing in endoplasmic reticulum			1	endoplasmic reticulum;glucosidase II complex;Golgi apparatus;intracellular membrane-bounded organelle;melanosome	0.820572	0.0307506	+	D1_D2
112	1.38841	0.745163	1.03698	1.12903	0.905411	0.666951	0.977123	1.15094	Q9JJ59	Abcb9	ABC transporters;Lysosome			1	endoplasmic reticulum membrane;integral component of endoplasmic reticulum membrane;integral component of membrane;intracellular membrane-bounded organelle;lysosomal membrane;lysosome	1.15565	0.434298
113	0.938825	0.763785	0.95179	0.879708	1.19116	1.01075	1.11485	1.14913	P42932	Cct8		1	1		cell body;centrosome;chaperonin-containing T-complex;cilium;cytoplasm;cytosol;intermediate filament cytoskeleton;microtubule;nucleoplasm;zona pellucida receptor complex	0.789875	0.00857058	+	D1_D2
114	0.999717	0.913989	0.932924	1.0122	1.03784	0.927576	1.02744	1.14832	Q02819	Nucb1		1			cis-Golgi network;cytoplasm;early endosome;endoplasmic reticulum-Golgi intermediate compartment;extracellular region;extracellular space;extrinsic component of Golgi membrane;Golgi apparatus;Golgi cisterna membrane;Golgi-associated vesicle;lumenal side of Golgi membrane;nucleus;rough endoplasmic reticulum;trans-Golgi network	0.933596	0.221525
115	0.995156	0.825851	1.04135	1.07137	1.00754	0.986576	0.924275	1.14788	Q8CCF0	Prpf31	Spliceosome	1			Cajal body;MLL1 complex;nuclear speck;nucleus;U2-type precatalytic spliceosome;U4 snRNP;U4/U6 x U5 tri-snRNP complex;U4atac snRNP	0.965624	0.653587
116	1.00572	0.788977	1.01287	0.919194	1.16364	0.82075	1.14443	1.14443	Q9DB05	Napa	Synaptic vesicle cycle			1	glutamatergic synapse;myelin sheath;plasma membrane;postsynapse;presynapse;SNARE complex;synaptobrevin 2-SNAP-25-syntaxin-1a complex;vacuolar membrane	0.876646	0.246926
117	0.798244	1.04059	1.02774	0.976652	1.0866	0.949189	0.976652	1.14433	Q9CWF2;Q7TMM9	Tubb2a;Tubb2b	Gap junction;Phagosome			1	cytoplasm;microtubule;microtubule cytoskeleton;Schaffer collateral - CA1 synapse	0.922214	0.325694
118	0.915883	0.688836	0.99278	1.01002	1.18024	1.01002	1.05847	1.14375	P14148	Rpl7	Ribosome	1	1		A band;cytosolic large ribosomal subunit;polysome;postsynaptic density;ribonucleoprotein complex;ribosome;synapse	0.813687	0.074334
119	1.09063	0.664937	0.876909	0.994801	1.02999	1.05534	1.1437	1.1437	Q05920	Pc				1	cytoplasm;mitochondrial inner membrane;mitochondrial matrix;mitochondrion	0.816726	0.117905
120	0.986177	0.441518	0.72988	0.967414	1.18763	1.30385	1.24	1.14353	Q925N0	Sfxn5				1	integral component of membrane;mitochondrial inner membrane;mitochondrion	0.611712	0.0409574	+	D1_D2
121	1.10614	0.80252	0.903097	0.968828	0.91835	1.02628	1.13136	1.14342	Q9D024	Ccdc47				1	endoplasmic reticulum;integral component of membrane;rough endoplasmic reticulum	0.893391	0.22966
122	0.855665	0.789184	1.00626	0.903341	1.26299	1.1017	0.937693	1.14317	Q9D7N9	Apmap				1	cell surface;endoplasmic reticulum;integral component of membrane;membrane	0.800946	0.0324994	+	D1_D2
123	0.890571	0.753457	1.04604	0.880534	1.48979	0.787481	1.01324	1.13889	P38647	Hspa9	RNA degradation;Tuberculosis	1			cytoplasm;mitochondrial matrix;mitochondrial nucleoid;mitochondrion;myelin sheath;nucleolus	0.821987	0.234467
124	1.13828	0.815297	0.878454	0.878454	1.31466	0.901479	0.935098	1.13828	Q6PD26	Pigs	Glycosylphosphatidylinositol (GPI)-anchor biosynthesis;Metabolic pathways			1	GPI-anchor transamidase complex	0.868023	0.262964
125	0.993054	0.803918	1.14304	0.912547	1.15675	0.839767	1.01607	1.13486	P05202	Got2	2-Oxocarboxylic acid metabolism;Alanine, aspartate and glutamate metabolism;Arginine and proline metabolism;Arginine biosynthesis;Biosynthesis of amino acids;Carbon metabolism;Cysteine and methionine metabolism;Fat digestion and absorption;Metabolic pathways;Phenylalanine metabolism;Phenylalanine, tyrosine and tryptophan biosynthesis;Tyrosine metabolism			1	cell surface;mitochondrial inner membrane;mitochondrial matrix;mitochondrion;myelin sheath;perikaryon;plasma membrane;protein-containing complex;sarcolemma;T-tubule	0.928558	0.50358
126	1.04078	0.930449	0.949291	1.01935	0.840872	0.989949	1.09446	1.13485	Q91WD5	Ndufs2	Alzheimer disease;Huntington disease;Metabolic pathways;Non-alcoholic fatty liver disease (NAFLD);Oxidative phosphorylation;Parkinson disease;Retrograde endocannabinoid signaling;Thermogenesis	1			mitochondrial respiratory chain complex I;mitochondrion;nucleoplasm	0.975716	0.745614
127	0.892563	0.852951	0.992693	0.92831	1.39827	0.690235	1.11154	1.13344	P35293	Rab18				1	apical plasma membrane;basal plasma membrane;endoplasmic reticulum tubular network;Golgi apparatus;synapse	0.871546	0.402393
128	0.859836	1.18978	0.952664	0.893686	0.977121	0.93872	1.05627	1.13192	P43276	Hist1h1b		1			nuclear heterochromatin;nucleosome;nucleus	0.944025	0.516807
129	0.948837	1.04044	0.845658	0.715779	1.3142	0.98472	1.0191	1.13127	Q9QY81	Nup210	RNA transport	1			endoplasmic reticulum membrane;integral component of membrane;nuclear envelope;nuclear membrane;nuclear pore	0.79553	0.0690182
130	1.0864	1.01004	1.03415	0.940508	1.05003	0.801408	0.946207	1.13126	Q8JZQ9	Eif3b	RNA transport			1	eukaryotic 43S preinitiation complex;eukaryotic 48S preinitiation complex;eukaryotic translation initiation factor 3 complex;eukaryotic translation initiation factor 3 complex, eIF3m;synapse	1.04332	0.617141
131	1.0095	0.925751	0.913342	0.901885	1.08173	0.984606	1.052	1.13118	P18242	Ctsd	Apoptosis;Autophagy - animal;Estrogen signaling pathway;Lysosome;Sphingolipid signaling pathway;Tuberculosis			1	collagen-containing extracellular matrix;extracellular space;lysosome;melanosome;membrane raft;mitochondrion	0.882804	0.0180612	+	D1_D2
132	0.9759	0.965248	0.91179	0.958024	1.3	0.920046	0.837838	1.13116	O55042	Snca	Alzheimer disease;Parkinson disease	1	1		actin cytoskeleton;axon;axon terminus;cell cortex;cell junction;cytoplasm;cytoplasmic vesicle membrane;cytoskeleton;cytosol;extracellular region;extracellular space;Golgi apparatus;growth cone;inclusion body;intracellular membrane-bounded organelle;membrane;mitochondrial inner membrane;mitochondrial intermembrane space;mitochondrial matrix;mitochondrial outer membrane;mitochondrion;neuronal cell …	0.923039	0.455633
133	1.02015	1.14778	0.93814	1.25338	0.612653	0.991166	0.906011	1.13071	P27661;Q64522	H2afx;Hist2h2ab	Alcoholism;Necroptosis;Systemic lupus erythematosus	1			centrosome;chromatin;chromosome;chromosome, telomeric region;condensed nuclear chromosome;male germ cell nucleus;nuclear chromatin;nuclear speck;nucleoplasm;nucleosome;nucleus;replication fork;site of DNA damage;site of double-strand break;XY body	1.21971	0.223991
134	0.985718	1.1851	0.985718	1.00167	0.954514	0.812383	0.946125	1.12878	Q9Z1X4	Ilf3		1			cytoplasm;mitochondrion;nucleolus;nucleoplasm;nucleus;ribonucleoprotein complex	1.08635	0.344893
135	0.955512	0.926032	0.976642	0.911094	1.15363	0.963213	0.986485	1.1274	P12970	Rpl7a	Ribosome		1		cytosolic large ribosomal subunit;membrane;polysomal ribosome;ribosome;synapse	0.893412	0.0586995
136	0.794555	1.5254	0.865832	0.874113	1.01063	0.905737	0.898772	1.12496	O35344	Kpna3		1			cytoplasm;nucleus	0.997773	0.989242
137	1.0593	1.16557	0.850739	1.15269	0.979942	0.813047	0.854783	1.12392	P62242	Rps8	Ribosome	1	1		cytosol;cytosolic small ribosomal subunit;endoplasmic reticulum;membrane;ribonucleoprotein complex	1.12148	0.308815
138	1.10352	0.715962	0.919345	1.06461	1.0528	1.03154	0.989915	1.12232	Q8BXQ2	Pigt	Glycosylphosphatidylinositol (GPI)-anchor biosynthesis;Metabolic pathways			1	cytoplasm;cytoplasmic vesicle;GPI-anchor transamidase complex	0.894745	0.315932
139	0.897037	0.85357	1.0995	0.824695	0.919023	1.53153	0.752657	1.122	P16125	Ldhb	Central carbon metabolism in cancer;Cysteine and methionine metabolism;Glucagon signaling pathway;Glycolysis / Gluconeogenesis;HIF-1 signaling pathway;Metabolic pathways;Propanoate metabolism;Pyruvate metabolism		1		cytosol;membrane raft;mitochondrion;myelin sheath	0.874227	0.445338
140	0.951404	0.701494	0.972435	0.698272	1.85001	0.817043	0.88764	1.12171	Q01768;P15532	Nme1;Nme2	Drug metabolism - other enzymes;Metabolic pathways;Purine metabolism;Pyrimidine metabolism	1	1		cell periphery;centrosome;cytoplasm;cytosol;intermediate filament;lamellipodium;membrane;mitochondrial membrane;mitochondrial outer membrane;mitochondrion;myelin sheath;nucleus;perinuclear region of cytoplasm;ruffle;ruffle membrane	0.740773	0.194351
141	0.728649	1.37271	0.852786	0.949609	0.974474	0.891128	1.11046	1.12018	P43274	Hist1h1e		1			nuclear heterochromatin;nuclear nucleosome;nucleus	0.930563	0.63832
142	0.954667	0.725091	0.90895	0.927344	1.14729	1.17893	1.03832	1.1194	P51881	Slc25a5	Calcium signaling pathway;Cellular senescence;cGMP-PKG signaling pathway;Human T-cell leukemia virus 1 infection;Huntington disease;Influenza A;Necroptosis;Parkinson disease	1			integral component of membrane;membrane raft;mitochondrial inner membrane;mitochondrial nucleoid;mitochondrion;MMXD complex;myelin sheath	0.780524	0.0112892	+	D1_D2
143	0.754616	1.08274	0.754616	0.951369	1.52067	1.01958	0.798007	1.11841	P70168	Kpnb1	RNA transport	1	1		cytoplasm;cytoplasmic stress granule;cytosol;endoplasmic reticulum tubular network;nuclear envelope;nuclear membrane;nuclear periphery;nuclear pore;nucleoplasm;protein-containing complex	0.806894	0.229862
144	1.03312	0.742926	1.01997	0.958522	0.842369	1.15316	1.13171	1.11823	P27659	Rpl3	Ribosome	1	1		cytosol;cytosolic large ribosomal subunit;nucleolus;protein-containing complex;ribosome;synapse	0.883907	0.29332
145	0.71867	1.23582	1.01318	0.954491	0.961811	1.16676	0.831313	1.11796	P63213	Gng2	Alcoholism;Apelin signaling pathway;Chemokine signaling pathway;Cholinergic synapse;Circadian entrainment;Dopaminergic synapse;GABAergic synapse;Glutamatergic synapse;Human cytomegalovirus infection;Human immunodeficiency virus 1 infection;Kaposi sarcoma-associated herpesvirus infection;Morphine addiction;Pathways in cancer;PI3K-Akt signaling pathway;Ras signaling pathway;Relaxin signaling pathwa…			1	heterotrimeric G-protein complex;plasma membrane	0.95262	0.733379
146	0.79065	1.04815	0.750851	1.15951	1.05943	1.17941	0.894442	1.11756	Q9CZ83	Mrpl55				1	mitochondrial large ribosomal subunit;mitochondrion	0.871804	0.302716
147	1.07403	0.864728	1.03062	1.04475	1.0694	0.808717	0.990542	1.11722	P97822	Anp32e		1			cytoplasm;cytoplasmic vesicle;nucleus;Swr1 complex	1.01103	0.903615
148	0.852454	0.906498	0.886657	1.00518	1.2567	1.19338	0.782425	1.1167	Q9CPQ1	Cox6c	Alzheimer disease;Cardiac muscle contraction;Huntington disease;Metabolic pathways;Non-alcoholic fatty liver disease (NAFLD);Oxidative phosphorylation;Parkinson disease;Thermogenesis			1	integral component of membrane;mitochondrial inner membrane;mitochondrion	0.851456	0.20354
149	1.06415	0.766926	0.999313	1.0206	0.874707	1.07982	1.07982	1.11467	Q8K2B3	Sdha	Alzheimer disease;Carbon metabolism;Citrate cycle (TCA cycle);Huntington disease;Metabolic pathways;Non-alcoholic fatty liver disease (NAFLD);Oxidative phosphorylation;Parkinson disease;Thermogenesis	1			mitochondrial inner membrane;mitochondrial respiratory chain complex II, succinate dehydrogenase complex (ubiquinone);mitochondrion;myelin sheath;nucleolus;plasma membrane succinate dehydrogenase complex	0.925018	0.433839
150	0.870467	1.14096	0.938796	1.05666	1.0851	0.957409	0.836084	1.11452	Q80UM7	Mogs	Metabolic pathways;N-Glycan biosynthesis;Protein processing in endoplasmic reticulum			1	endoplasmic reticulum;endoplasmic reticulum membrane;integral component of membrane	1.0044	0.962396
151	1.29914	0.74726	1.05825	1.10015	0.356467	1.19096	1.13325	1.11451	O54901	Cd200				1	axon;cell body;cell surface;integral component of membrane;neuron projection;neuronal cell body;plasma membrane	1.20492	0.574979
152	0.869909	1.16661	0.779285	1.1816	0.757076	0.945832	1.18539	1.1143	Q6RI63	Fam120b		1			nucleoplasm;nucleus	0.996983	0.984055
153	1.00228	1.06776	0.917135	0.88878	1.09183	1.00507	0.913711	1.11343	P11983	Tcp1		1			acrosomal vesicle;cell body;centrosome;chaperonin-containing T-complex;Golgi apparatus;heterochromatin;microtubule;microtubule organizing center;myelin sheath;nuclear heterochromatin;pericentriolar material;zona pellucida receptor complex	0.940193	0.354874
154	0.685968	0.668221	1.30381	0.594518	1.28926	1.17007	1.17521	1.11294	Q9CQ91	Ndufa3	Alzheimer disease;Huntington disease;Metabolic pathways;Non-alcoholic fatty liver disease (NAFLD);Oxidative phosphorylation;Parkinson disease;Retrograde endocannabinoid signaling;Thermogenesis			1	integral component of membrane;mitochondrial inner membrane;mitochondrial respiratory chain complex I;mitochondrion	0.651427	0.0547264
155	1.12587	1.10328	1.03557	1.02533	0.89695	0.846179	0.855771	1.11105	P35276;Q9CZT8;P63011;P62823	Rab3a;Rab3b;Rab3c;Rab3d	Insulin secretion;Pancreatic secretion;Synaptic vesicle cycle	1	1		acrosomal vesicle;anchored component of synaptic vesicle membrane;axon;cytoplasm;cytoplasmic microtubule;cytosol;dopaminergic synapse;endosome;Golgi apparatus;intracellular organelle;membrane;mitochondrion;perinuclear region of cytoplasm;plasma membrane;presynaptic active zone;protein-containing complex;secretory vesicle;synaptic vesicle;terminal bouton;transport vesicle;vesicle;zymogen granule	1.16272	0.067322
156	1.02116	1.19119	0.926989	1.16838	0.577946	1.02476	0.979693	1.10988	Q99PV0	Prpf8	Spliceosome	1			catalytic step 2 spliceosome;nuclear speck;nucleus;small nuclear ribonucleoprotein complex;U2-type catalytic step 2 spliceosome;U2-type precatalytic spliceosome;U4/U6 x U5 tri-snRNP complex;U5 snRNP	1.19596	0.305355
157	0.972658	0.900377	0.826096	0.792808	1.32605	1.10487	0.967348	1.10979	P24369	Ppib		1			endoplasmic reticulum;endoplasmic reticulum chaperone complex;endoplasmic reticulum lumen;melanosome;nucleus;perinuclear region of cytoplasm;protein-containing complex;smooth endoplasmic reticulum	0.777091	0.0189307	+	D1_D2
158	0.950081	0.821019	1.05316	0.846921	1.17998	1.04614	0.993898	1.10881	P39054	Dnm2	Bacterial invasion of epithelial cells;Endocrine and other factor-regulated calcium reabsorption;Endocytosis;Fc gamma R-mediated phagocytosis;Phospholipase D signaling pathway;Synaptic vesicle cycle	1	1		axon;cell junction;centrosome;clathrin-coated endocytic vesicle;clathrin-coated pit;cytoplasm;cytoplasmic vesicle;cytosol;dendritic spine;dendritic spine head;endosome;glutamatergic synapse;Golgi apparatus;Golgi membrane;growth cone;lamellipodium;membrane;microtubule;midbody;nucleus;perinuclear region of cytoplasm;phagocytic cup;phagocytic vesicle membrane;photoreceptor inner segment;plasma membr…	0.845664	0.0485707	+	D1_D2
159	0.838577	1.06289	0.880555	1.02922	0.930168	1.08942	1.06289	1.10628	Q8BU30	Iars	Aminoacyl-tRNA biosynthesis		1		aminoacyl-tRNA synthetase multienzyme complex;cytoplasm;cytosol	0.907394	0.215599
160	0.976715	0.741319	1.052	0.807965	1.35393	0.993514	0.968777	1.10578	P51150	Rab7a	Amoebiasis;Autophagy - animal;Endocytosis;Mitophagy - animal;Phagosome;Salmonella infection;Tuberculosis		1		alveolar lamellar body;anchored component of synaptic vesicle membrane;autophagosome membrane;cytoplasm;cytoplasmic vesicle;cytosol;endosome;endosome membrane;extrinsic component of lysosome membrane;Golgi apparatus;late endosome;late endosome membrane;lipid droplet;lysosome;melanosome membrane;phagocytic vesicle;phagocytic vesicle membrane;phagophore assembly site membrane;retromer complex;vacuo…	0.808408	0.10479
161	1.10544	0.805026	1.10544	1.00588	0.661906	1.10544	1.10544	1.10544	Q91VR2	Atp5f1c	Alzheimer disease;Huntington disease;Metabolic pathways;Oxidative phosphorylation;Parkinson disease;Thermogenesis			1	mitochondrial inner membrane;mitochondrial proton-transporting ATP synthase complex;mitochondrial proton-transporting ATP synthase complex, catalytic core F(1);mitochondrion;myelin sheath;proton-transporting ATP synthase complex, catalytic core F(1)	1.02567	0.870057
162	1.07121	0.827956	1.01517	0.837953	1.15931	0.931977	1.05264	1.10379	P03930	Mtatp8	Alzheimer disease;Huntington disease;Metabolic pathways;Oxidative phosphorylation;Parkinson disease;Thermogenesis			1	integral component of membrane;mitochondrial proton-transporting ATP synthase complex;mitochondrial proton-transporting ATP synthase complex, coupling factor F(o);mitochondrion	0.880475	0.166081
163	0.911207	0.751379	0.950436	0.85877	1.1734	1.11421	1.13714	1.10346	P80313	Cct7				1	cell body;chaperonin-containing T-complex;microtubule;mitochondrion	0.763964	0.00226032	+	D1_D2
164	0.991587	0.748256	0.905456	0.860249	1.28413	1.0199	1.08787	1.10254	Q922R8	Pdia6	Protein processing in endoplasmic reticulum		1		cytosol;endoplasmic reticulum;endoplasmic reticulum chaperone complex;endoplasmic reticulum lumen;endoplasmic reticulum-Golgi intermediate compartment;extracellular space;melanosome;plasma membrane;smooth endoplasmic reticulum	0.778812	0.0170188	+	D1_D2
165	0.998204	1.32772	1.47239	1.05932	0.302619	0.897527	0.840444	1.10177	Q8BVI5	Stx16	SNARE interactions in vesicular transport	1	1		cytoplasm;cytosol;endomembrane system;Golgi apparatus;Golgi cisterna;Golgi membrane;integral component of membrane;integral component of synaptic vesicle membrane;intracellular membrane-bounded organelle;membrane;perinuclear region of cytoplasm;SNARE complex;trans-Golgi network	1.6932	0.133382
166	0.991655	0.726804	1.04979	0.828595	1.35044	0.991655	0.959674	1.10139	P63038	Hspd1	Legionellosis;RNA degradation;Tuberculosis;Type I diabetes mellitus		1		cell surface;clathrin-coated pit;coated vesicle;cytoplasm;cytosol;early endosome;extracellular exosome;extracellular space;Golgi apparatus;intracellular membrane-bounded organelle;lipopolysaccharide receptor complex;membrane;membrane raft;mitochondrial crista;mitochondrial inner membrane;mitochondrial matrix;mitochondrion;myelin sheath;peroxisomal matrix;plasma membrane;protein-containing complex…	0.815793	0.124667
167	1.09882	0.755559	0.99351	0.755559	1.31072	0.99351	0.99351	1.09882	Q6PIC6	Atp1a3	Adrenergic signaling in cardiomyocytes;Aldosterone synthesis and secretion;Aldosterone-regulated sodium reabsorption;Bile secretion;cAMP signaling pathway;Carbohydrate digestion and absorption;Cardiac muscle contraction;cGMP-PKG signaling pathway;Endocrine and other factor-regulated calcium reabsorption;Gastric acid secretion;Insulin secretion;Mineral absorption;Pancreatic secretion;Protein diges…	1			axon;calyx of Held;cytoplasm;dendritic spine head;dendritic spine neck;endoplasmic reticulum;Golgi apparatus;integral component of presynaptic membrane;membrane;myelin sheath;neuronal cell body;nucleus;plasma membrane;postsynapse;sarcolemma;sodium:potassium-exchanging ATPase complex;synapse	0.813699	0.125772
168	0.842937	1.13004	1.00615	0.890652	1.15411	0.883264	0.994424	1.09843	Q9CQF3	Nudt21	mRNA surveillance pathway	1			centrosome;cytoplasm;microtubule organizing center;mRNA cleavage and polyadenylation specificity factor complex;mRNA cleavage factor complex;nuclear body;nucleus;paraspeckles	0.935716	0.479494
169	1.24527	0.758826	0.797232	1.08177	0.758826	1.11657	1.14313	1.09838	P70663	Sparcl1				1	extracellular matrix of synaptic cleft;extracellular space;glutamatergic synapse;synapse	0.935541	0.680801
170	1.04392	0.708325	0.903797	1.07176	0.984082	1.11373	1.07714	1.09723	Q9CQ69	Uqcrq	Alzheimer disease;Cardiac muscle contraction;Huntington disease;Metabolic pathways;Non-alcoholic fatty liver disease (NAFLD);Oxidative phosphorylation;Parkinson disease;Thermogenesis			1	mitochondrial inner membrane;mitochondrial respiratory chain complex III;mitochondrion	0.862326	0.184606
171	1.07164	0.985977	0.931995	1.02517	0.685648	1.09663	1.1063	1.09663	Q61102	Abcb7	ABC transporters			1	integral component of membrane;mitochondrial inner membrane;mitochondrion	1.02567	0.842077
172	0.812433	0.949092	0.909862	1.04998	1.34998	1.02407	0.808414	1.09616	Q9Z1G4	Atp6v0a1	Collecting duct acid secretion;Human papillomavirus infection;Lysosome;Metabolic pathways;Oxidative phosphorylation;Phagosome;Rheumatoid arthritis;Synaptic vesicle cycle;Tuberculosis	1	1		cytoplasm;cytosol;Golgi apparatus;integral component of synaptic vesicle membrane;intracellular membrane-bounded organelle;melanosome;nuclear speck;plasma membrane;synaptic vesicle;vacuolar proton-transporting V-type ATPase complex;vacuolar proton-transporting V-type ATPase, V0 domain	0.880584	0.323519
173	0.869514	1.27476	0.954802	1.03419	0.68108	1.09595	0.993758	1.09595	Q8BTX9	Hsdl1				1	mitochondrion	1.07718	0.613073
174	1.00524	1.1912	0.992578	1.00833	0.956092	0.796815	0.956092	1.09364	Q6PE01	Snrnp40	Spliceosome	1	1		catalytic step 2 spliceosome;cytosol;nuclear speck;U2-type catalytic step 2 spliceosome	1.10751	0.239133
175	0.851495	1.06782	0.908419	1.03775	0.979544	0.96906	1.09295	1.09295	P14873	Map1b		1	1		apical dendrite;axon;basal dendrite;cell junction;cell projection;cytoskeleton;cytosol;dendrite;dendritic spine;growth cone;hippocampal mossy fiber;microtubule;microtubule associated complex;neuronal cell body;perikaryon;perinuclear region of cytoplasm;photoreceptor outer segment;plasma membrane;postsynaptic density;somatodendritic compartment;synapse;varicosity	0.93244	0.311441
176	1.16094	0.690658	1.04488	0.789539	1.39601	0.893326	0.931757	1.09289	P05201	Got1	2-Oxocarboxylic acid metabolism;Alanine, aspartate and glutamate metabolism;Arginine and proline metabolism;Arginine biosynthesis;Biosynthesis of amino acids;Carbon metabolism;Cysteine and methionine metabolism;Metabolic pathways;Phenylalanine metabolism;Phenylalanine, tyrosine and tryptophan biosynthesis;Tyrosine metabolism	1	1		axon terminus;cytoplasm;cytosol;lysosome;nucleoplasm	0.84954	0.339899
177	0.732304	1.16463	0.78956	1.02295	1.33534	1.0532	0.812054	1.08997	Q9CY27	Tecr	Biosynthesis of unsaturated fatty acids;Fatty acid elongation;Fatty acid metabolism;Metabolic pathways			1	endoplasmic reticulum;integral component of endoplasmic reticulum membrane	0.86249	0.359614
178	0.901721	1.348	1.0989	0.601832	0.204219	1.02445	1.73143	1.08946	P52196	Tst	Cysteine and methionine metabolism;Metabolic pathways;Sulfur metabolism;Sulfur relay system			1	catalytic step 2 spliceosome;extracellular exosome;nuclear euchromatin;nucleus;ribonucleoprotein complex;spliceosomal complex;supraspliceosomal complex	1.19467	0.732989
179	0.958297	1.25503	0.676751	0.999643	0.785617	1.33648	0.899782	1.08839	Q9CZU3	Mtrex	RNA degradation	1			catalytic step 2 spliceosome;nuclear exosome (RNase complex);nucleolus;nucleoplasm;nucleus;TRAMP complex	0.943155	0.7455
180	0.847743	0.772813	0.847743	0.708007	1.26708	1.31159	1.1571	1.08792	P05063	Aldoc	Biosynthesis of amino acids;Carbon metabolism;Fructose and mannose metabolism;Glycolysis / Gluconeogenesis;HIF-1 signaling pathway;Metabolic pathways;Pentose phosphate pathway		1		axon;cytoplasm;mitochondrion;postsynaptic cytosol	0.658441	0.000463276	+	D1_D2
181	0.950077	1.09804	0.94254	1.00158	0.847252	1.046	1.02865	1.08587	P57776	Eef1d		1	1		cytoplasm;cytosol;eukaryotic translation elongation factor 1 complex;fibrillar center;glutamatergic synapse;nucleus;synapse	0.99872	0.985094
182	1.03021	1.01458	0.931111	0.9667	1.07659	0.910268	0.984956	1.08559	Q9CR57	Rpl14	Ribosome		1		cytosolic large ribosomal subunit;postsynaptic density	0.973419	0.591466
183	0.7683	1.05116	0.776703	1.04552	1.28956	1.10514	0.878028	1.08559	Q8BWT1	Acaa2	Fatty acid degradation;Fatty acid elongation;Fatty acid metabolism;Metabolic pathways;Valine, leucine and isoleucine degradation			1	mitochondrial inner membrane;mitochondrial matrix;mitochondrion	0.833563	0.175025
184	0.853606	0.77663	0.950867	0.801616	1.16134	1.33311	1.03751	1.08532	Q8CCS6	Pabpn1	Influenza A;mRNA surveillance pathway	1			cytoplasm;nuclear inclusion body;nuclear speck;nucleus;ribonucleoprotein complex	0.733746	0.0046371	+	D1_D2
185	0.803578	1.14072	0.983096	1.02016	1.1134	1.06912	0.784724	1.0852	Q9Z2Q6	Septin 5	Parkinson disease			1	axon terminus;calyx of Held;cell cortex;cleavage furrow;microtubule cytoskeleton;plasma membrane;presynapse;septin complex;septin ring;stress fiber;synapse;synaptic vesicle;terminal bouton	0.975866	0.831774
186	1.02532	0.997795	0.960621	0.704661	1.56234	0.775744	0.888719	1.08479	Q78T54	Vma21				1	endoplasmic reticulum membrane;endoplasmic reticulum-Golgi intermediate compartment membrane;ER to Golgi transport vesicle membrane;integral component of membrane;vacuole	0.877419	0.484044
187	1.10922	0.793069	1.03837	0.87392	1.06949	0.97844	1.05321	1.08428	P67984	Rpl22	Ribosome	1	1		cytoplasm;cytosolic large ribosomal subunit;glutamatergic synapse;nucleus;presynapse;ribonucleoprotein complex;ribosome	0.904057	0.256601
188	0.979881	0.827715	1.00211	0.963553	0.967849	1.11675	1.05983	1.08231	P97427	Crmp1		1	1		centrosome;cytoplasm;cytosol;dendrite;growth cone;midbody;neuronal cell body;nucleus;spindle	0.891505	0.0741863
189	0.980084	1.02645	0.996438	0.904315	1.02645	0.889686	1.09462	1.08196	Q8R326	Pspc1		1			cytoplasm;fibrillar center;nuclear matrix;nuclear speck;nucleoplasm;nucleus;paraspeckles	0.956821	0.451026
190	1.05899	1.03641	0.94762	1.08829	1.05088	0.765182	0.972656	1.07996	Q00PI9	Hnrnpul2		1			nucleoplasm;nucleus	1.07592	0.416565
191	0.767324	1.28401	1.02191	1.14959	0.744125	0.778801	1.17445	1.07979	Q8BL97;P84104	Srsf3;Srsf7	Herpes simplex virus 1 infection;Spliceosome	1			cytoplasm;nuclear speck;nucleoplasm;nucleus	1.12025	0.503113
192	0.971035	1.00579	1.02098	0.96084	1.02907	0.911613	1.02098	1.0797	Q80TN5	Zdhhc17				1	aggresome;cell junction;cytoplasmic vesicle membrane;Golgi apparatus;Golgi membrane;Golgi-associated vesicle membrane;integral component of membrane;intracellular membrane-bounded organelle;presynaptic membrane	0.981088	0.638459
193	1.01069	0.901265	0.936882	0.774544	0.93293	1.19725	1.16692	1.07952	Q62186	Ssr4	Protein processing in endoplasmic reticulum			1	integral component of membrane;Sec61 translocon complex	0.827891	0.0545061
194	1.05668	0.877679	0.787889	0.925839	1.34626	0.935281	0.991222	1.07915	Q03517	Scg2				1	dense core granule;extracellular space;neuronal dense core vesicle;secretory granule	0.841858	0.137634
195	0.924622	0.924622	0.935462	0.935462	1.13494	0.997284	1.06999	1.07762	P35279;P61294	Rab6a;Rab6b			1		cytoplasmic vesicle;cytosol;endoplasmic reticulum-Golgi intermediate compartment;endosome to plasma membrane transport vesicle;Golgi apparatus;Golgi membrane;membrane;presynapse;trans-Golgi network	0.870134	0.00202572	+	D1_D2
196	0.886378	0.750803	1.12156	0.921481	1.19356	1.1125	0.93612	1.0776	Q9R0K7;Q6Q477;G5E829	Atp2b1;Atp2b2;Atp2b4	Adrenergic signaling in cardiomyocytes;Aldosterone synthesis and secretion;Calcium signaling pathway;cAMP signaling pathway;cGMP-PKG signaling pathway;Endocrine and other factor-regulated calcium reabsorption;Mineral absorption;Pancreatic secretion;Salivary secretion	1			apical part of cell;apical plasma membrane;basolateral plasma membrane;cell junction;cilium;cytoplasm;cytoplasmic side of plasma membrane;dendrite;dendrite membrane;dendritic spine membrane;endoplasmic reticulum;GABA-ergic synapse;glutamatergic synapse;integral component of plasma membrane;integral component of postsynaptic density membrane;integral component of postsynaptic membrane;integral com…	0.846508	0.136441
197	1.01756	0.955779	0.952071	1.0099	0.921209	1.0625	1.00455	1.07643	Q9CR62	Slc25a11				1	integral component of membrane;mitochondrial inner membrane;mitochondrion	0.969517	0.463685
198	1.00848	0.835847	1.10482	0.909144	1.10482	0.973782	0.987124	1.07598	O35405	Pld3	Ether lipid metabolism;Glycerophospholipid metabolism;Metabolic pathways			1	endoplasmic reticulum membrane;integral component of membrane	0.927785	0.314739
199	0.855217	0.962565	0.777884	0.917221	1.16191	1.13163	1.1187	1.07487	Q9EQH3	Vps35	Endocytosis	1	1		cytoplasm;cytosol;early endosome;endosome;endosome membrane;glutamatergic synapse;integral component of membrane;late endosome;lysosome;mitochondrion;mitochondrion-derived vesicle;neuron projection;neuronal cell body;perinuclear region of cytoplasm;plasma membrane;postsynapse;postsynaptic density;presynapse;retromer complex;retromer, cargo-selective complex;tubular endosome	0.780705	0.00233104	+	D1_D2
200	0.861328	1.08362	0.833202	1.01482	0.861328	1.2956	0.975245	1.07486	Q8K2C9	Hacd3	Biosynthesis of unsaturated fatty acids;Fatty acid elongation;Fatty acid metabolism;Metabolic pathways	1	1		cytosol;endoplasmic reticulum;endoplasmic reticulum membrane;integral component of membrane;mitochondrion;nuclear membrane	0.906297	0.393117
201	0.989534	1.05993	0.842316	1.07842	0.957974	1.04902	0.949035	1.07377	P63276	Rps17	Ribosome		1		cytosolic small ribosomal subunit;synapse	0.98211	0.78883
202	0.932864	0.84588	0.990858	0.946741	1.00578	1.12005	1.08414	1.07369	P01831	Thy1	Leukocyte transendothelial migration		1		anchored component of external side of plasma membrane;anchored component of plasma membrane;apical plasma membrane;axolemma;cell surface;cytosol;dendrite;dendrite membrane;endoplasmic reticulum;external side of plasma membrane;growth cone;membrane raft;myelin sheath;neuronal cell body membrane;plasma membrane	0.866795	0.012009	+	D1_D2
203	0.0757457	2.23683	0.770511	0.799986	1.27739	0.763031	1.003	1.0735	Q80X82	Sympk		1	1		bicellular tight junction;cytoplasm;cytoskeleton;cytosol;nuclear body;nuclear stress granule;nucleoplasm;plasma membrane	0.561657	0.455797
204	1.04827	1.04827	0.891209	0.922886	1.27782	0.895632	0.843621	1.07229	Q9CQD1	Rab5a	Amoebiasis;Amyotrophic lateral sclerosis (ALS);Endocytosis;Phagosome;Ras signaling pathway;Tuberculosis;Vasopressin-regulated water reabsorption	1	1		actin cytoskeleton;anchored component of synaptic vesicle membrane;axon;axon terminus;cytoplasm;cytoplasmic side of early endosome membrane;cytosol;dendrite;early endosome;endocytic vesicle;endosome;endosome membrane;melanosome;membrane raft;neuron projection;neuronal cell body;perinuclear region of cytoplasm;phagocytic vesicle;phagocytic vesicle membrane;plasma membrane;postsynaptic early endoso…	0.966615	0.752888
205	0.864795	1.35091	0.822118	0.895618	1.1701	1.0371	0.787557	1.0718	P00397	Mtco1	Alzheimer disease;Cardiac muscle contraction;Huntington disease;Metabolic pathways;Non-alcoholic fatty liver disease (NAFLD);Oxidative phosphorylation;Parkinson disease;Thermogenesis			1	integral component of membrane;mitochondrial inner membrane;mitochondrial respiratory chain complex III;mitochondrial respiratory chain complex IV;mitochondrion;respiratory chain complex IV	0.957282	0.769879
206	1.01453	0.998166	0.903741	1.02401	1.00544	0.985968	0.998166	1.06998	Q64521	Gpd2	Glycerophospholipid metabolism			1	glycerol-3-phosphate dehydrogenase complex;mitochondrial inner membrane;mitochondrion	0.969961	0.405604
207	1.03916	0.906583	0.95707	1.00469	1.10177	0.851116	1.0698	1.0698	P56135	Atp5mf	Metabolic pathways;Oxidative phosphorylation;Thermogenesis			1	integral component of membrane;mitochondrial inner membrane;mitochondrial proton-transporting ATP synthase complex;mitochondrial proton-transporting ATP synthase complex, coupling factor F(o);mitochondrion	0.958504	0.550241
208	0.904944	0.752118	0.752118	0.916448	1.62038	0.940867	1.04341	1.06971	Q8BGH4	Reep1				1	cytoplasm;endoplasmic reticulum;endoplasmic reticulum membrane;endoplasmic reticulum tubular network;integral component of membrane;membrane;mitochondrial membrane	0.724617	0.0504392
209	0.846119	1.09416	0.846119	0.932641	0.985269	1.21194	1.01425	1.0695	P80318	Cct3			1		cell body;chaperonin-containing T-complex;cytosol;microtubule;myelin sheath;plasma membrane;zona pellucida receptor complex	0.866611	0.108592
210	0.983425	1.05612	0.868247	1.20078	0.923257	0.941488	0.958114	1.06856	B1AZI6	Thoc2	RNA transport;Spliceosome	1			nuclear speck;nucleus;THO complex;THO complex part of transcription export complex;transcription export complex	1.05027	0.538678
211	1.30712	0.77407	1.18313	0.622877	1.32987	1.01064	0.704961	1.06733	P62259;P68254;P68510;P61982;O70456	Sfn;Ywhae;Ywhag;Ywhah;Ywhaq	Aldosterone-regulated sodium reabsorption;Cell cycle;Hepatitis B;Hepatitis C;Hippo signaling pathway;Neurotrophin signaling pathway;Oocyte meiosis;p53 signaling pathway;PI3K-Akt signaling pathway;Viral carcinogenesis	1	1		axon;central region of growth cone;cytoplasm;cytosol;extracellular region;glutamatergic synapse;intercalated disc;kinesin complex;melanosome;mitochondrion;myelin sheath;nucleus;plasma membrane;presynapse;protein-containing complex;synapse;vesicle	0.926649	0.739928
212	1.55218	0.827368	0.911163	0.858322	0.966978	0.810534	1.0097	1.06376	P12382	Pfkl	AMPK signaling pathway;Biosynthesis of amino acids;Carbon metabolism;Central carbon metabolism in cancer;Fructose and mannose metabolism;Galactose metabolism;Glucagon signaling pathway;Glycolysis / Gluconeogenesis;HIF-1 signaling pathway;Metabolic pathways;Pentose phosphate pathway;RNA degradation		1		6-phosphofructokinase complex;cytosol	1.04512	0.790531
213	1.01726	0.637652	0.949051	1.05606	0.92435	1.17604	1.17604	1.06354	Q6PER3	Mapre3		1			cytoplasm;cytoplasmic microtubule;microtubule;microtubule cytoskeleton;microtubule organizing center;microtubule plus-end;midbody;perinuclear region of cytoplasm;spindle midzone	0.83155	0.204039
214	0.933161	1.0842	0.960173	1.09507	0.84665	1.04246	0.975302	1.06298	Q9CQ54	Ndufc2	Alzheimer disease;Huntington disease;Metabolic pathways;Non-alcoholic fatty liver disease (NAFLD);Oxidative phosphorylation;Parkinson disease;Retrograde endocannabinoid signaling;Thermogenesis			1	cytoplasm;integral component of membrane;mitochondrial inner membrane;mitochondrial respiratory chain complex I;mitochondrion	1.03838	0.588326
215	0.717702	0.477967	1.24802	1.10319	1.06123	0.933889	1.39676	1.06123	Q9CZM2	Rpl15	Ribosome	1	1		A band;cytosolic large ribosomal subunit;membrane;nucleus	0.752997	0.271721
216	0.943324	0.816733	1.05392	0.943324	1.06524	1.02519	1.09209	1.06019	Q9D2G2	Dlst	Carbon metabolism;Citrate cycle (TCA cycle);Lysine degradation;Metabolic pathways;Tryptophan metabolism	1			intracellular membrane-bounded organelle;mitochondrial matrix;mitochondrion;myelin sheath;nucleus;oxoglutarate dehydrogenase complex;plasma membrane	0.882224	0.058902
217	1.05604	0.662271	0.901499	1.19822	1.02258	1.09597	1.00325	1.06018	P84091	Ap2m1	Endocrine and other factor-regulated calcium reabsorption;Endocytosis;Huntington disease;Synaptic vesicle cycle			1	AP-2 adaptor complex;glutamatergic synapse;mitochondrion;plasma membrane;postsynapse;presynapse;secretory granule	0.892248	0.412459
218	1.17648	0.779249	0.944624	0.839493	1.41671	0.882598	0.900951	1.05989	P63101	Ywhaz	Cell cycle;Hepatitis B;Hepatitis C;Hippo signaling pathway;Oocyte meiosis;PI3K-Akt signaling pathway;Viral carcinogenesis	1	1		cell leading edge;cytosol;glutamatergic synapse;hippocampal mossy fiber to CA3 synapse;mast cell granule;melanosome;mitochondrion;nucleus;perinuclear region of cytoplasm;postsynaptic density;protein-containing complex	0.883348	0.414558
219	1.02452	1.12024	0.896049	0.995208	1.02452	0.885869	0.995208	1.05839	P29341	Pabpc1	mRNA surveillance pathway;RNA degradation;RNA transport	1	1		catalytic step 2 spliceosome;cytoplasm;cytoplasmic ribonucleoprotein granule;cytoplasmic stress granule;cytosol;dendrite;messenger ribonucleoprotein complex;nucleus;ribonucleoprotein complex;ribonucleoprotein granule;synapse	1.0172	0.786307
220	1.09808	0.907652	0.931236	0.844905	0.911156	1.03624	1.21253	1.0582	Q9WUR9	Ak4	Metabolic pathways;Purine metabolism;Thiamine metabolism			1	mitochondrial matrix;mitochondrion	0.896967	0.225863
221	0.894575	0.909	1.0285	1.10273	0.876531	1.15579	0.975068	1.0578	Q9JJI8	Rpl38	Ribosome		1		cytosolic large ribosomal subunit;eukaryotic 80S initiation complex;polysomal ribosome;postsynaptic density;synapse	0.969264	0.700648
222	1.01371	1.2062	1.18986	0.852094	0.724757	0.969595	0.987056	1.05673	O35643	Ap1b1	Human immunodeficiency virus 1 infection;Lysosome		1		clathrin adaptor complex;clathrin-coated vesicle membrane;cytosol;Golgi apparatus;intracellular membrane-bounded organelle;trans-Golgi network	1.1404	0.303101
223	1.07841	0.802988	0.94974	0.837024	1.1814	0.993165	1.10062	1.05666	P20029	Hspa5	Antigen processing and presentation;Prion diseases;Protein export;Protein processing in endoplasmic reticulum;Thyroid hormone synthesis	1	1		cell surface;COP9 signalosome;cytoplasm;cytosol;endoplasmic reticulum;endoplasmic reticulum chaperone complex;endoplasmic reticulum lumen;endoplasmic reticulum membrane;endoplasmic reticulum-Golgi intermediate compartment;extracellular region;integral component of endoplasmic reticulum membrane;membrane;midbody;mitochondrion;myelin sheath;nucleus;plasma membrane;protein-containing complex;smooth …	0.842774	0.0652172
224	0.775052	1.60435	0.82237	1.04127	0.948113	0.770949	0.981841	1.05605	Q6A068	Cdc5l	Spliceosome	1			catalytic step 2 spliceosome;cytoplasm;nuclear speck;nucleoplasm;nucleus;perinuclear region of cytoplasm;protein-DNA complex;Prp19 complex;U2-type catalytic step 2 spliceosome	1.08871	0.650624
225	1.04639	0.858237	0.957631	0.850618	1.09816	1.14335	0.990501	1.05511	P09103	P4hb	Protein processing in endoplasmic reticulum			1	endoplasmic reticulum;endoplasmic reticulum chaperone complex;endoplasmic reticulum lumen;endoplasmic reticulum-Golgi intermediate compartment;external side of plasma membrane;melanosome;procollagen-proline 4-dioxygenase complex	0.864091	0.0451958	+	D1_D2
226	0.811678	1.10099	0.8992	1.20627	1.23177	0.838245	0.857267	1.05457	P35486	Pdha1	Carbon metabolism;Central carbon metabolism in cancer;Citrate cycle (TCA cycle);Glucagon signaling pathway;Glycolysis / Gluconeogenesis;HIF-1 signaling pathway;Metabolic pathways;Pyruvate metabolism	1			mitochondrial matrix;mitochondrion;myelin sheath;nucleolus;pyruvate dehydrogenase complex	1.00947	0.944018
227	1.1192	0.899917	0.974095	0.950509	0.851891	1.08807	1.0624	1.05391	P16330	Cnp		1	1		cell projection;cytoplasm;cytosol;extracellular space;melanosome;membrane;microtubule;microvillus;mitochondrial inner membrane;mitochondrial outer membrane;myelin sheath;myelin sheath abaxonal region;myelin sheath adaxonal region;nucleoplasm;nucleus;perinuclear region of cytoplasm;plasma membrane;pseudopodium	0.973605	0.728214
228	1.15222	0.728288	1.08969	1.08969	0.945024	0.996573	0.945024	1.0535	P04370	Mbp		1			cell periphery;cell projection;compact myelin;cytoplasm;internode region of axon;myelin sheath;neuronal cell body;nucleus;plasma membrane;protein-containing complex	1.01532	0.893946
229	1.21628	0.91555	1.12905	0.893561	0.8843	0.830807	1.0772	1.05325	Q9CQE7	Ergic3				1	COPII-coated ER to Golgi transport vesicle;endoplasmic reticulum;endoplasmic reticulum-Golgi intermediate compartment;endoplasmic reticulum-Golgi intermediate compartment membrane;integral component of endoplasmic reticulum membrane;integral component of Golgi membrane	1.07747	0.482957
230	0.990635	1.00062	0.904785	1.07402	0.969203	1.14355	0.86411	1.05308	Q8BFR5	Tufm		1			mitochondrial inner membrane;mitochondrial nucleoid;mitochondrion;myelin sheath;synapse	0.988576	0.873951
231	0.99819	0.980184	0.917458	0.99819	1.08311	0.99819	0.97365	1.05103	Q91V41	Rab14	AMPK signaling pathway	1	1		alveolar lamellar body;anchored component of synaptic vesicle membrane;apical plasma membrane;cytoplasmic vesicle membrane;cytosol;early endosome;early endosome membrane;Golgi membrane;Golgi stack;intracellular membrane-bounded organelle;late endosome;lysosome;nuclear outer membrane-endoplasmic reticulum membrane network;perinuclear region of cytoplasm;phagocytic vesicle;plasma membrane;recycling…	0.948646	0.144114
232	0.906844	1.07232	0.916414	0.792968	1.59146	0.799702	0.870052	1.05024	Q922B2	Dars	Aminoacyl-tRNA biosynthesis		1		aminoacyl-tRNA synthetase multienzyme complex;cytoplasm;cytosol;synapse	0.882901	0.479562
233	1.02478	0.692119	1.02978	0.932675	1.38952	0.965239	0.915728	1.05016	Q9CYN9	Atp6ap2	Renin-angiotensin system			1	cell body;external side of plasma membrane;integral component of membrane;neuron projection	0.852495	0.271348
234	1.00935	0.883154	1.01803	0.831022	1.22635	1.0239	0.958644	1.04955	P80317	Cct6a			1		acrosomal vesicle;cell body;chaperonin-containing T-complex;cytosol;microtubule;zona pellucida receptor complex	0.878982	0.124967
235	0.95826	1.18376	0.98637	1.0214	0.970718	0.836198	0.993882	1.04942	Q8C2Q3	Rbm14		1			cytoplasm;nuclear speck;nucleolus;nucleus;transcription factor complex	1.07789	0.309419
236	1.03679	0.892123	0.979763	0.979763	1.07914	0.975074	1.00799	1.04936	Q8BWF0	Aldh5a1	Alanine, aspartate and glutamate metabolism;Butanoate metabolism;Metabolic pathways			1	mitochondrion	0.945073	0.190562
237	0.49702	0.610104	1.09812	1.10281	0.963856	1.40724	1.27211	1.04873	P61329;P70379	Fgf12;Fgf14		1	1		cytosol;extracellular region;nucleus	0.671181	0.122446
238	1.0916	1.10859	1.04862	1.0916	0.95717	0.748213	0.905579	1.04862	Q8VEK3	Hnrnpu	Spliceosome	1			catalytic step 2 spliceosome;cell surface;centrosome;condensed chromosome kinetochore;CRD-mediated mRNA stability complex;cytoplasmic ribonucleoprotein granule;dendrite cytoplasm;inactive sex chromosome;kinetochore;midbody;mitotic spindle;mitotic spindle microtubule;mitotic spindle midzone;nuclear chromosome;nuclear matrix;nuclear speck;nucleoplasm;nucleus;protein-containing complex;ribonucleopro…	1.19465	0.0490688	+	D1_D2
239	0.997864	1.04793	0.997864	0.997864	0.864758	1.04793	0.997864	1.04793	Q68FD5	Cltc	Bacterial invasion of epithelial cells;Endocrine and other factor-regulated calcium reabsorption;Endocytosis;Huntington disease;Lysosome;Synaptic vesicle cycle		1		clathrin coat;clathrin coat of coated pit;clathrin coat of trans-Golgi network vesicle;clathrin complex;clathrin-coated endocytic vesicle;clathrin-coated vesicle;cytosol;endosome;extrinsic component of synaptic vesicle membrane;intracellular membrane-bounded organelle;lysosome;melanosome;membrane;membrane coat;mitochondrion;mitotic spindle;mitotic spindle microtubule;Myb complex;myelin sheath;pho…	1.02383	0.634541
240	0.901912	1.15143	1.14954	0.982624	0.83089	0.870919	1.06601	1.04667	Q01320;Q64511	Top2a;Top2b	Platinum drug resistance	1	1		centriole;condensed chromosome;cytosol;DNA topoisomerase complex (ATP-hydrolyzing);nuclear chromosome;nucleolus;nucleoplasm;nucleus;protein-containing complex;ribonucleoprotein complex;viral integration complex	1.09788	0.327357
241	0.89953	0.851331	0.974634	1.04621	0.804031	1.35431	1.02375	1.04621	Q9ER88	Dap3		1			mitochondrial matrix;mitochondrial small ribosomal subunit;mitochondrion;nucleoplasm	0.904572	0.419507
242	0.796023	0.901771	1.15072	1.51174	0.890196	1.08315	0.620258	1.04614	Q3U1J4	Ddb1	Hepatitis B;Human immunodeficiency virus 1 infection;Nucleotide excision repair;Ubiquitin mediated proteolysis;Viral carcinogenesis	1			Cul4A-RING E3 ubiquitin ligase complex;Cul4B-RING E3 ubiquitin ligase complex;Cul4-RING E3 ubiquitin ligase complex;cytoplasm;nucleoplasm;nucleus;protein-containing complex	1.18859	0.399654
243	0.979789	0.936952	0.79207	0.944787	1.37451	0.974514	0.951913	1.04546	Q9CYH2	Prxl2a				1	cytoplasm;extracellular region;mitochondrion	0.847278	0.137932
244	0.90532	1.04324	1.08616	1.0288	0.916245	1.0288	0.946201	1.04523	Q6NVF9	Cpsf6	mRNA surveillance pathway	1			cytoplasm;interchromatin granule;mRNA cleavage and polyadenylation specificity factor complex;mRNA cleavage factor complex;nuclear speck;nucleoplasm;nucleus;paraspeckles;perichromatin fibrils;ribonucleoprotein complex	1.0315	0.563163
245	0.783348	1.29719	1.01473	1.0911	0.988182	0.887879	0.892466	1.04511	P15864	Hist1h1c		1			nuclear euchromatin;nucleosome;nucleus;transcriptionally active chromatin	1.08282	0.504456
246	0.820725	1.06113	0.94285	0.97139	0.958606	1.14457	1.05604	1.04469	Q6PB66	Lrpprc		1			condensed nuclear chromosome;cytoplasm;cytoskeleton;microtubule;mitochondrial nucleoid;mitochondrion;nuclear inner membrane;nuclear outer membrane;nucleoplasm;nucleus;perinuclear region of cytoplasm;ribonucleoprotein complex	0.900974	0.15685
247	1.02621	1.17453	1.00373	1.20038	0.625046	0.913463	1.01199	1.04467	Q8VDP4	Ccar2		1			cytoplasm;DBIRD complex;mitochondrial matrix;nuclear chromatin;nucleoplasm;nucleus	1.24543	0.133807
248	1.01733	0.85073	0.958697	0.85073	1.31231	0.972357	0.993181	1.04466	P99027	Rplp2	Ribosome		1		cytosolic large ribosomal subunit;synapse	0.854508	0.104059
249	0.950977	1.15231	0.853001	1.07888	0.975855	1.01626	0.928059	1.04466	Q99JY0	Hadhb	Fatty acid degradation;Fatty acid elongation;Fatty acid metabolism;Metabolic pathways;Valine, leucine and isoleucine degradation	1			endoplasmic reticulum;mitochondrial fatty acid beta-oxidation multienzyme complex;mitochondrial inner membrane;mitochondrial nucleoid;mitochondrial outer membrane;mitochondrion	1.012	0.873225
250	1.11616	0.738796	0.520978	0.71899	1.01747	1.4383	1.40482	1.04449	P97467	Pam		1	1		cell surface;cytosol;extracellular region;extracellular space;integral component of plasma membrane;neuron projection;neuronal cell body;perikaryon;perinuclear region of cytoplasm;plasma membrane;secretory granule;secretory granule membrane;trans-Golgi network;transport vesicle membrane	0.615849	0.037189	+	D1_D2
251	1.06856	1.08056	0.84034	1.15195	0.76609	0.997393	1.05087	1.04424	Q8VCM8	Ncln				1	endoplasmic reticulum membrane;integral component of membrane;protein-containing complex	1.07451	0.508018
252	0.865214	0.772546	1.21096	0.889255	1.07307	1.15346	0.991558	1.04393	P62880;P62874;Q61011;P29387	Gnb1;Gnb2;Gnb3;Gnb4	Alcoholism;Apelin signaling pathway;Chemokine signaling pathway;Cholinergic synapse;Circadian entrainment;Dopaminergic synapse;GABAergic synapse;Glutamatergic synapse;Human cytomegalovirus infection;Human immunodeficiency virus 1 infection;Kaposi sarcoma-associated herpesvirus infection;Morphine addiction;Olfactory transduction;Pathways in cancer;Phototransduction;PI3K-Akt signaling pathway;Ras s…	1			cell body;dendrite;heterotrimeric G-protein complex;myelin sheath;neuron projection;perinuclear region of cytoplasm;photoreceptor inner segment;photoreceptor outer segment;photoreceptor outer segment membrane;plasma membrane;protein-containing complex	0.865757	0.204153
253	1.0356	0.935669	0.901881	0.955235	0.991982	1.02484	1.11123	1.04356	Q9DBH5	Lman2	Protein processing in endoplasmic reticulum			1	cell surface;COPII-coated ER to Golgi transport vesicle;endoplasmic reticulum membrane;endoplasmic reticulum-Golgi intermediate compartment;extracellular space;Golgi apparatus;Golgi membrane;integral component of plasma membrane	0.917324	0.0622359
254	1.18817	0.991559	1.32062	0.748769	0.91377	0.851738	0.941961	1.04342	Q61548	Snap91			1		AP-2 adaptor complex;axon terminus;clathrin-coated vesicle;cytoplasm;cytosol;extrinsic component of endosome membrane;extrinsic component of presynaptic endocytic zone membrane;neuron projection;neuronal cell body;parallel fiber to Purkinje cell synapse;plasma membrane;postsynaptic density;postsynaptic membrane;presynaptic active zone membrane;presynaptic endocytic zone;presynaptic endosome;presy…	1.11089	0.45314
255	1.02822	0.647803	1.19045	0.915458	1.22861	0.954411	0.99196	1.04308	Q9R1B9	Slit2	Axon guidance			1	collagen-containing extracellular matrix;cytoplasm;extracellular space;plasma membrane	0.879487	0.397826
256	1.20692	0.790224	1.04253	1.04253	0.790224	1.04253	1.04253	1.04253	Q8CGP2;Q8CGP1;Q6ZWY9;Q64525;Q64478;Q64475;P10854;P10853;P70696	Hist1h2ba;Hist1h2bb;Hist1h2bc;Hist1h2be;Hist1h2bf;Hist1h2bg;Hist1h2bh;Hist1h2bj;Hist1h2bk;Hist1h2bl;Hist1h2bm;Hist1h2bn;Hist1h2bp;Hist2h2bb	Alcoholism;Systemic lupus erythematosus;Viral carcinogenesis	1	1		cytosol;extracellular space;extrinsic component of plasma membrane;nuclear nucleosome;nucleoplasm;nucleosome;nucleus	1.03728	0.755673
257	1.13351	0.887654	1.04236	0.880371	1.03863	0.993362	0.981748	1.04236	Q91ZA3	Pcca	Carbon metabolism;Glyoxylate and dicarboxylate metabolism;Metabolic pathways;Propanoate metabolism;Valine, leucine and isoleucine degradation			1	mitochondrial matrix;mitochondrion	0.967034	0.618945
258	0.835129	1.11695	0.950114	0.862797	1.20684	1.03923	0.946632	1.04231	Q80W54	Zmpste24	Terpenoid backbone biosynthesis	1			integral component of endoplasmic reticulum membrane;membrane;nuclear envelope;nuclear inner membrane;protein-containing complex	0.886612	0.194009
259	1.03561	0.779288	1.03561	0.848475	1.1384	0.928776	1.19197	1.04188	Q9D9E0	Slc22a17				1	integral component of organelle membrane;integral component of plasma membrane;plasma membrane;vacuolar membrane	0.857257	0.139773
260	0.903598	0.751892	1.00502	0.974719	0.974719	1.23937	1.10902	1.04166	P48962	Slc25a4	Calcium signaling pathway;Cellular senescence;cGMP-PKG signaling pathway;Human T-cell leukemia virus 1 infection;Huntington disease;Influenza A;Necroptosis;Parkinson disease			1	integral component of mitochondrial membrane;membrane raft;mitochondrial inner membrane;mitochondrial outer membrane;mitochondrion;myelin sheath	0.831016	0.0666009
261	0.948655	1.21322	0.989359	0.989359	0.79307	0.997146	1.02766	1.04153	Q8CAQ8	Immt				1	MICOS complex;mitochondrial inner membrane;mitochondrion;myelin sheath	1.07409	0.430945
262	1.09378	1.18039	1.07311	0.979452	0.705361	0.858112	1.06859	1.0412	Q80TJ1	Cadps				1	cell junction;cytoplasmic vesicle;dense core granule;extrinsic component of neuronal dense core vesicle membrane;glutamatergic synapse;presynapse	1.19144	0.143202
263	0.984969	0.79305	0.746097	1.4201	1.16323	0.754646	1.09676	1.04115	Q03958	Pfdn6		1			cytoplasm;nucleus;prefoldin complex	0.953238	0.79314
264	0.854396	1.345	0.93414	0.979681	1.11941	0.843437	0.883563	1.04037	Q8C854	Myef2		1			cytoplasm;nucleus;post-mRNA release spliceosomal complex;ribonucleoprotein complex	1.04919	0.701155
265	0.994067	0.847397	1.10437	0.876508	1.02596	1.03017	1.08185	1.03968	Q9CQQ7	Atp5pb	Alzheimer disease;Huntington disease;Metabolic pathways;Oxidative phosphorylation;Parkinson disease;Thermogenesis	1			mitochondrial inner membrane;mitochondrial proton-transporting ATP synthase complex;mitochondrial proton-transporting ATP synthase complex, coupling factor F(o);mitochondrion;myelin sheath;nucleoplasm	0.910053	0.178915
266	1.03324	1.45992	0.751653	1.08084	0.85379	0.940804	0.841283	1.03847	P27048;P63163	Snrpb;Snrpn	Spliceosome;Systemic lupus erythematosus	1	1		catalytic step 2 spliceosome;cytoplasm;cytosol;histone pre-mRNA 3'end processing complex;methylosome;nucleoplasm;nucleus;SMN-Sm protein complex;telomerase holoenzyme complex;U1 snRNP;U12-type spliceosomal complex;U2 snRNP;U2-type catalytic step 2 spliceosome;U2-type precatalytic spliceosome;U2-type prespliceosome;U4 snRNP;U4/U6 x U5 tri-snRNP complex;U5 snRNP;U7 snRNP	1.14956	0.371604
267	0.977402	0.864426	0.981182	0.78281	1.19308	0.991718	1.17159	1.03779	Q99KJ8	Dctn2	Huntington disease;Vasopressin-regulated water reabsorption		1		centrosome;cytoplasm;cytosol;dynactin complex;dynein complex;growth cone;kinetochore;membrane;microtubule;vesicle	0.819532	0.0305211	+	D1_D2
268	1.02419	0.890621	0.746228	1.13854	1.03769	1.33972	0.785318	1.03769	P46935	Nedd4	Endocytosis;Epstein-Barr virus infection;Tight junction;Ubiquitin mediated proteolysis	1	1		cell cortex;chromatin;cytoplasm;cytosol;dendritic spine;glutamatergic synapse;Golgi apparatus;membrane;membrane raft;microvillus;perinuclear region of cytoplasm;plasma membrane;postsynaptic cytosol;ubiquitin ligase complex	0.909439	0.529563
269	0.965385	0.916291	0.976819	0.979621	0.877158	1.07692	1.17093	1.03688	Q9JHU4	Dync1h1	Phagosome;Salmonella infection;Vasopressin-regulated water reabsorption	1			axon;centrosome;cytoplasm;cytoplasmic dynein complex;dynein complex;filopodium;manchette;microtubule;neuronal cell body;nuclear envelope	0.926876	0.271032
270	1.06619	0.963024	0.966501	1.09646	1.05794	0.901439	0.91414	1.03431	Q8CA95	Pde10a	cAMP signaling pathway;Metabolic pathways;Morphine addiction;Purine metabolism			1	cytoplasm;membrane;neuronal cell body;perikaryon	1.0481	0.410441
271	0.99733	0.820365	0.93369	0.942056	0.958601	1.14398	1.17068	1.0333	Q8BMS1	Hadha	beta-Alanine metabolism;Butanoate metabolism;Carbon metabolism;Fatty acid degradation;Fatty acid elongation;Fatty acid metabolism;Lysine degradation;Metabolic pathways;Propanoate metabolism;Tryptophan metabolism;Valine, leucine and isoleucine degradation	1			mitochondrial fatty acid beta-oxidation multienzyme complex;mitochondrial inner membrane;mitochondrial nucleoid;mitochondrion	0.858226	0.0489431	+	D1_D2
272	1.00839	0.87148	1.08845	0.896658	1.14102	1.08103	0.879689	1.03328	Q9DC70	Ndufs7	Alzheimer disease;Huntington disease;Metabolic pathways;Non-alcoholic fatty liver disease (NAFLD);Oxidative phosphorylation;Parkinson disease;Retrograde endocannabinoid signaling;Thermogenesis			1	mitochondrial inner membrane;mitochondrial respiratory chain complex I;mitochondrion;neuron projection;neuronal cell body;synaptic membrane	0.935213	0.413878
273	0.83663	1.1374	1.1736	1.01143	0.691025	1.02363	1.0931	1.03318	O08583;Q9JJW6	Alyref;Alyref2	Herpes simplex virus 1 infection;mRNA surveillance pathway;RNA transport;Spliceosome	1			cytoplasm;nuclear speck;nucleus;spliceosomal complex	1.09045	0.531232
274	0.86964	1.18555	0.895161	1.0813	1.0813	0.978658	0.875211	1.03317	Q9DA97;O55131;Q8C650	Sept10;Sept14;Sept7		1			axon terminus;axoneme;cell body;cell cortex;cleavage furrow;condensed chromosome kinetochore;glutamatergic synapse;membrane;microtubule cytoskeleton;midbody;myelin sheath;neuron projection;non-motile cilium;nucleus;presynaptic membrane;protein-containing complex;septin complex;septin cytoskeleton;septin filament array;septin ring;sperm annulus;spindle;stress fiber;synapse	1.01056	0.90833
275	0.955801	0.856458	0.997338	0.955801	1.16568	1.00281	1.03306	1.03306	P39053	Dnm1	Bacterial invasion of epithelial cells;Endocrine and other factor-regulated calcium reabsorption;Endocytosis;Phospholipase D signaling pathway;Synaptic vesicle cycle	1			axon;cytoplasm;cytoplasmic vesicle;dendritic spine;dendritic spine head;glutamatergic synapse;Golgi apparatus;membrane;membrane coat;microtubule;myelin sheath;nucleoplasm;nucleus;photoreceptor inner segment;photoreceptor ribbon synapse;plasma membrane;postsynaptic density;postsynaptic endocytic zone membrane;postsynaptic membrane;presynaptic endocytic zone membrane;protein-containing complex;syna…	0.889323	0.0456554	+	D1_D2
276	0.884651	1.2913	1.04014	1.1802	0.828731	0.731502	1.01042	1.03306	P28652	Camk2b	Adrenergic signaling in cardiomyocytes;Aldosterone synthesis and secretion;Amphetamine addiction;Axon guidance;Calcium signaling pathway;cAMP signaling pathway;Cholinergic synapse;Circadian entrainment;Cushing syndrome;Dopaminergic synapse;ErbB signaling pathway;Gastric acid secretion;Glioma;Glucagon signaling pathway;GnRH signaling pathway;HIF-1 signaling pathway;Inflammatory mediator regulation…		1		cell junction;cytoplasm;cytosol;dendrite;glutamatergic synapse;microtubule organizing center;neuron projection;perikaryon;postsynaptic density;sarcoplasmic reticulum membrane;spindle midzone	1.22011	0.138353
277	1.10151	0.84776	0.976591	0.863162	1.16786	0.933694	1.07721	1.03222	Q9D1K2	Atp6v1f	Collecting duct acid secretion;Human papillomavirus infection;Metabolic pathways;mTOR signaling pathway;Oxidative phosphorylation;Phagosome;Rheumatoid arthritis;Synaptic vesicle cycle			1	membrane;proton-transporting V-type ATPase, V1 domain;vacuolar proton-transporting V-type ATPase complex	0.897635	0.208694
278	1.13146	0.796756	1.17162	0.983234	0.862917	0.989603	1.03221	1.03221	Q62425	Ndufa4	Alzheimer disease;Huntington disease;Metabolic pathways;Non-alcoholic fatty liver disease (NAFLD);Oxidative phosphorylation;Parkinson disease;Retrograde endocannabinoid signaling;Thermogenesis			1	mitochondrial inner membrane;mitochondrial respiratory chain complex IV;mitochondrion	1.03362	0.74546
279	1.1286	0.922978	0.85766	0.985879	0.974585	1.05528	1.04338	1.03164	P62908	Rps3	Ribosome	1	1		cytoplasm;cytosol;cytosolic small ribosomal subunit;dendrite;endomembrane system;endoplasmic reticulum;mitochondrial inner membrane;mitochondrial matrix;mitotic spindle;NF-kappaB complex;nucleolus;nucleus;plasma membrane;polysome;postsynaptic density;ribonucleoprotein complex;ribosome;ruffle membrane;synapse	0.94445	0.384495
280	1.16508	1.066	1.16508	1.066	1.00902	0.891884	0.605422	1.03152	Q9R0I7	Ylpm1		1	1		cytosol;nuclear speck;nucleoplasm;nucleus	1.28712	0.0922424
281	0.958562	0.91347	0.958562	0.999066	0.91347	1.086	1.14168	1.02919	P27773	Pdia3	Antigen processing and presentation;Epstein-Barr virus infection;Herpes simplex virus 1 infection;Human cytomegalovirus infection;Human immunodeficiency virus 1 infection;Protein processing in endoplasmic reticulum	1			acrosomal vesicle;apical plasma membrane;cell surface;cytoplasm;endoplasmic reticulum;endoplasmic reticulum lumen;extracellular region;extracellular space;melanosome;MHC class I peptide loading complex;mitochondrial intermembrane space;mitochondrion;myelin sheath;nucleus;plasma membrane;smooth endoplasmic reticulum;TAP complex	0.920961	0.159343
282	1.02402	1.05595	0.947603	1.0623	0.756639	1.05595	1.06962	1.02792	Q00493	Cpe	Type I diabetes mellitus			1	dendrite;dense core granule;extracellular region;extracellular space;Golgi apparatus;membrane raft;neuronal cell body;perikaryon;secretory granule;secretory granule membrane;synaptic membrane;transport vesicle membrane	1.05506	0.558971
283	1.03432	1.07105	0.823364	1.047	0.689041	1.07716	1.23039	1.02768	Q8C7K6	Pcyox1l				1	extracellular region	1.00437	0.976002
284	1.03875	1.2238	1.14643	0.820746	0.816686	0.887624	1.03875	1.02721	Q9DBC7	Prkar1a	Insulin signaling pathway	1	1		axoneme;cAMP-dependent protein kinase complex;cytoplasm;cytosol;glutamatergic synapse;immunological synapse;neuromuscular junction;nucleotide-activated protein kinase complex;plasma membrane raft;protein-containing complex;synapse	1.11514	0.340154
285	0.804419	1.48151	0.942703	0.91032	1.02719	0.797717	1.00896	1.02719	Q6P5D8	Smchd1		1			Barr body;nuclear chromosome, telomeric region;site of double-strand break	1.04757	0.76288
286	1.22819	0.88853	1.1575	0.930227	0.856119	1.1395	0.773027	1.02691	P03921	Mtnd5	Metabolic pathways;Oxidative phosphorylation;Parkinson disease;Retrograde endocannabinoid signaling;Thermogenesis			1	integral component of membrane;mitochondrial respiratory chain complex I;mitochondrion;neuron projection	1.10986	0.412457
287	0.978771	1.00089	0.978771	1.13067	0.686628	1.03644	1.16117	1.02666	Q8VIJ6	Sfpq		1			chromatin;dendrite cytoplasm;nuclear matrix;nuclear speck;nucleoplasm;nucleus;paraspeckles;RNA polymerase II transcription factor complex	1.06322	0.628153
288	0.991297	1.09722	0.946931	1.25776	0.413953	1.12571	1.14116	1.02596	P51660	Hsd17b4	Biosynthesis of unsaturated fatty acids;Fatty acid metabolism;Metabolic pathways;Peroxisome;Primary bile acid biosynthesis			1	mitochondrion;peroxisomal matrix;peroxisome	1.24134	0.424955
289	1.16681	0.813828	1.1619	0.766952	1.35975	0.9185	0.786587	1.02567	Q8BJ71	Nup93	RNA transport	1			nuclear envelope;nuclear membrane;nuclear periphery;nuclear pore	0.957292	0.795733
290	1.0724	0.903804	0.966777	0.838179	1.34716	0.879389	0.966777	1.02551	P11499	Hsp90ab1	Antigen processing and presentation;Estrogen signaling pathway;Fluid shear stress and atherosclerosis;IL-17 signaling pathway;Necroptosis;NOD-like receptor signaling pathway;Pathways in cancer;PI3K-Akt signaling pathway;Progesterone-mediated oocyte maturation;Prostate cancer;Protein processing in endoplasmic reticulum;Th17 cell differentiation	1	1		apical plasma membrane;aryl hydrocarbon receptor complex;axonal growth cone;basolateral plasma membrane;brush border membrane;cell surface;COP9 signalosome;cytoplasm;cytosol;dendritic growth cone;extracellular region;HSP90-CDC37 chaperone complex;inclusion body;lysosomal membrane;melanosome;mitochondrion;neuronal cell body;nucleus;ooplasm;perinuclear region of cytoplasm;protein-containing complex…	0.904289	0.376927
291	1.05461	0.803995	1.13515	0.869892	0.832066	1.1556	1.12366	1.02503	Q99JG2	Gpr37l1				1	ciliary membrane;integral component of membrane;plasma membrane;receptor complex	0.932467	0.547322
292	0.824869	0.912116	0.735136	1.09319	1.24078	1.10917	1.06026	1.02449	Q6Y5D8	Arhgap10	Bacterial invasion of epithelial cells	1	1		cytosol;perinuclear region of cytoplasm;plasma membrane	0.797484	0.0525237
293	0.376304	1.35011	1.1819	0.937725	1.21642	0.800105	1.11307	1.02437	P10107;A2BH40	Anxa1;Arid1a	Hepatocellular carcinoma;Thermogenesis	1	1		actin filament;apical plasma membrane;basolateral plasma membrane;cell surface;collagen-containing extracellular matrix;cornified envelope;cytoplasm;cytoplasmic vesicle membrane;cytosol;early endosome membrane;endosome;extracellular exosome;extracellular space;extrinsic component of endosome membrane;extrinsic component of external side of plasma membrane;extrinsic component of membrane;lateral p…	0.843992	0.594372
294	1.0238	0.959477	1.0485	0.92114	0.939838	1.0985	0.984937	1.0238	Q9Z2I9	Sucla2	Carbon metabolism;Citrate cycle (TCA cycle);Metabolic pathways;Propanoate metabolism			1	mitochondrion;myelin sheath	0.97705	0.619493
295	0.961661	1.24565	1.03712	0.994452	0.859204	0.994452	0.883898	1.02356	Q99KK2	Cmas	Amino sugar and nucleotide sugar metabolism;Metabolic pathways	1			nucleus	1.12437	0.154675
296	1.02355	0.894445	1.01233	1.01233	1.0062	1.04218	0.985409	1.02355	O54734	Ddost	Metabolic pathways;N-Glycan biosynthesis;Protein processing in endoplasmic reticulum			1	endoplasmic reticulum;integral component of membrane;intracellular membrane-bounded organelle;oligosaccharyltransferase complex;protein-containing complex	0.970482	0.413895
297	0.969767	1.03083	0.94976	0.967318	1.29261	0.847585	0.920569	1.02156	P51863	Atp6v0d1	Collecting duct acid secretion;Human papillomavirus infection;Lysosome;Metabolic pathways;Oxidative phosphorylation;Phagosome;Rheumatoid arthritis;Synaptic vesicle cycle;Tuberculosis;Viral carcinogenesis			1	apical plasma membrane;axon terminus;centrosome;early endosome;lysosomal membrane;membrane;neuron projection;plasma membrane proton-transporting V-type ATPase complex;protein-containing complex;proton-transporting V-type ATPase, V0 domain;synaptic vesicle;vacuolar proton-transporting V-type ATPase complex	0.971666	0.76808
298	0.796027	0.682502	1.53695	0.898602	1.3676	0.814309	0.882941	1.02107	Q6PIE5	Atp1a2	Adrenergic signaling in cardiomyocytes;Aldosterone synthesis and secretion;Aldosterone-regulated sodium reabsorption;Bile secretion;cAMP signaling pathway;Carbohydrate digestion and absorption;Cardiac muscle contraction;cGMP-PKG signaling pathway;Endocrine and other factor-regulated calcium reabsorption;Gastric acid secretion;Insulin secretion;Mineral absorption;Pancreatic secretion;Protein diges…			1	caveola;cytoplasm;dendritic spine;endosome;intercalated disc;membrane;myelin sheath;neuron projection;plasma membrane;sarcolemma;sodium:potassium-exchanging ATPase complex;synapse;T-tubule	0.929782	0.740758
299	0.966455	0.98949	1.02604	1.00323	0.981303	0.961891	1.05062	1.02097	P58281	Opa1		1	1		cytoplasm;cytosol;dendrite;extrinsic component of mitochondrial inner membrane;integral component of membrane;membrane;mitochondrial crista;mitochondrial inner membrane;mitochondrial intermembrane space;mitochondrial membrane;mitochondrial outer membrane;mitochondrion;nucleoplasm	0.992985	0.773857
300	1.15726	0.866882	1.06855	0.961901	0.649485	1.08813	1.18722	1.02058	O08599	Stxbp1	Synaptic vesicle cycle	1	1		axon;cytoplasm;cytoskeleton;cytosol;extrinsic component of presynaptic active zone membrane;glutamatergic synapse;mitochondrion;myelin sheath;nucleoplasm;nucleus;perinuclear region of cytoplasm;phagocytic vesicle;plasma membrane;platelet alpha granule;postsynapse;presynapse;presynaptic active zone membrane;protein-containing complex	1.04755	0.765036
301	0.980103	1.20586	0.942968	1.06754	0.88751	0.828289	1.06754	1.02019	Q61656	Ddx5		1			catalytic step 2 spliceosome;nucleolus;nucleus;ribonucleoprotein complex;ribonucleoprotein granule	1.1041	0.264392
302	0.86028	1.00151	0.975737	0.759726	1.53677	0.809478	1.03713	1.01937	Q61701	Elavl4		1	1		cytoplasm;cytoskeleton;cytosol;dendrite;glutamatergic synapse;growth cone;membrane;neuronal cell body;nuclear envelope;nucleus;polysomal ribosome	0.83479	0.266484
303	0.824408	1.96328	0.481316	1.27992	0.81206	0.555094	1.06494	1.01897	Q921F2	Tardbp		1			cytoplasm;nucleoplasm;nucleus;ribonucleoprotein complex	1.19488	0.615151
304	0.95808	1.42078	0.887884	0.986197	0.812991	0.837066	1.07912	1.01789	Q4VBE8	Wdr18		1			cytoplasm;nuclear pre-replicative complex;nucleolus;Rix1 complex	1.12372	0.39114
305	1.09647	1.11534	0.771654	1.12857	0.805628	0.886759	1.17774	1.01785	Q9ER72	Cars	Aminoacyl-tRNA biosynthesis		1		cytoplasm;cytosol	1.05602	0.674784
306	1.0672	0.965862	1.1504	0.82605	1.10863	0.951404	0.913615	1.01684	P20108	Prdx3			1		cytoplasm;cytosol;early endosome;mitochondrion;myelin sheath;protein-containing complex	0.999913	0.999199
307	0.997089	0.688188	1.11908	0.786119	1.31319	0.968218	1.11131	1.0168	Q9JIG8	Praf2				1	endosome membrane;integral component of membrane	0.805107	0.144454
308	1.03653	0.945666	0.977777	1.00936	0.964461	0.982262	1.06791	1.01603	O88384	Vti1b		1	1		cytosol;early endosome membrane;endoplasmic reticulum membrane;ER to Golgi transport vesicle membrane;Golgi apparatus;integral component of membrane;intracellular membrane-bounded organelle;late endosome membrane;lysosomal membrane;neuronal cell body;perinuclear region of cytoplasm;recycling endosome;recycling endosome membrane;SNARE complex;synaptic vesicle;vesicle	0.984949	0.630224
309	0.79932	1.51663	0.967719	0.995752	0.783499	0.79932	1.1221	1.01566	Q99104	Myo5a		1	1		actin filament;actomyosin;actomyosin, myosin complex part;axon;cytoplasm;cytosol;dendrite;early endosome;filopodium tip;glutamatergic synapse;Golgi apparatus;insulin-responsive compartment;intermediate filament;late endosome;lysosome;melanosome;membrane;myosin complex;neuron projection;neuronal cell body;peroxisome;photoreceptor outer segment;postsynapse;postsynaptic actin cytoskeleton;recycling …	1.13107	0.474914
310	0.979054	1.09026	0.94434	0.984698	1.17048	0.950184	0.865589	1.0154	Q8BTS4	Nup54	RNA transport	1			nuclear envelope;nuclear membrane;nuclear pore;nuclear pore central transport channel;protein-containing complex	1.00384	0.958493
311	1.01503	0.97635	1.04753	0.961196	0.891582	1.06521	1.02808	1.01503	P47911	Rpl6	Ribosome	1	1		A band;cytoplasm;cytoplasmic ribonucleoprotein granule;cytosolic large ribosomal subunit;nucleolus;nucleus;polysomal ribosome;postsynaptic density;rough endoplasmic reticulum;synapse	1.00171	0.969976
312	1.25132	0.529998	0.96649	0.650641	1.8228	1.13281	0.63204	1.0139	Q9Z2U1	Psma5	Proteasome	1	1		cytoplasm;cytosol;nucleoplasm;nucleus;proteasome complex;proteasome core complex;proteasome core complex, alpha-subunit complex	0.749266	0.359282
313	1.06029	0.904504	1.00574	1.01346	0.950631	0.991635	1.06029	1.01346	Q9DBG3	Ap2b1	Endocrine and other factor-regulated calcium reabsorption;Endocytosis;Huntington disease;Synaptic vesicle cycle			1	AP-2 adaptor complex;clathrin adaptor complex;glutamatergic synapse;postsynapse	0.991136	0.8337
314	0.99709	0.965113	0.916381	1.11638	0.759154	1.11638	1.11638	1.01313	Q8CGP6;Q8R1M2;Q64523;Q8CGP7;Q8CGP5;Q8BFU2;Q6GSS7;C0HKE9;C0HKE8;C0HKE7;C0HKE6;C0HKE5;C0HKE4;C0HKE3;C0HKE2;C0HKE1	H2afj;Hist1h2ab;Hist1h2ac;Hist1h2ad;Hist1h2ae;Hist1h2af;Hist1h2ag;Hist1h2ah;Hist1h2ai;Hist1h2ak;Hist1h2an;Hist1h2ao;Hist1h2ap;Hist2h2aa1;Hist2h2aa2;Hist2h2ac;Hist3h2a	Alcoholism;Necroptosis;Systemic lupus erythematosus	1			nuclear chromatin;nuclear nucleosome;nucleosome;nucleus	1.00669	0.949184
315	0.966688	0.900175	1.14783	0.959381	0.693609	1.19493	1.12532	1.01207	Q9DCX2	Atp5pd	Alzheimer disease;Huntington disease;Metabolic pathways;Oxidative phosphorylation;Parkinson disease;Thermogenesis	1			mitochondrial inner membrane;mitochondrial proton-transporting ATP synthase complex;mitochondrial proton-transporting ATP synthase complex, coupling factor F(o);mitochondrial proton-transporting ATP synthase, stator stalk;mitochondrion;myelin sheath;nucleoplasm	1.00377	0.978295
316	1.00719	0.828036	1.01603	1.01103	0.958423	1.10467	1.0636	1.01103	Q99JI6;P62835	Rap1a;Rap1b	cAMP signaling pathway;Chemokine signaling pathway;Cushing syndrome;Focal adhesion;Leukocyte transendothelial migration;Long-term potentiation;MAPK signaling pathway;Neurotrophin signaling pathway;Pancreatic secretion;Platelet activation;Rap1 signaling pathway;Ras signaling pathway;Renal cell carcinoma;Tight junction	1	1		cell junction;cell-cell junction;cytoplasm;cytosol;early endosome;glutamatergic synapse;guanyl-nucleotide exchange factor complex;late endosome;lipid droplet;myelin sheath;neuron projection;perinuclear region of cytoplasm;phagocytic vesicle;plasma membrane	0.931376	0.272075
317	1.32097	0.774164	1.18221	1.02554	0.788476	0.97887	0.918928	1.01084	P24668	M6pr	Lysosome;Phagosome	1			endosome;integral component of membrane;late endosome;lysosomal membrane;perinuclear region of cytoplasm;retromer complex;trans-Golgi network	1.14677	0.325825
318	0.929378	0.868209	0.772823	1.00517	1.13409	1.01785	1.26259	1.00989	Q61029;Q61033	Tmpo		1			chromatin;integral component of membrane;nuclear envelope;nuclear inner membrane;nuclear membrane;nucleus	0.807824	0.0318018	+	D1_D2
319	1.00713	0.924046	0.958014	0.907897	1.21572	1.05602	0.924046	1.00713	Q9DB77	Uqcrc2	Alzheimer disease;Cardiac muscle contraction;Huntington disease;Metabolic pathways;Non-alcoholic fatty liver disease (NAFLD);Oxidative phosphorylation;Parkinson disease;Thermogenesis	1			mitochondrial inner membrane;mitochondrial respiratory chain complex III;mitochondrial respiratory chain complex IV;mitochondrion;myelin sheath;nucleoplasm	0.907249	0.166164
320	1.04266	0.99128	1.06056	0.99128	1.04266	0.981948	0.883906	1.0057	P08249	Mdh2	Carbon metabolism;Citrate cycle (TCA cycle);Cysteine and methionine metabolism;Glyoxylate and dicarboxylate metabolism;Metabolic pathways;Pyruvate metabolism			1	membrane;mitochondrial inner membrane;mitochondrial matrix;mitochondrion;myelin sheath	1.0453	0.305247
321	0.911876	0.991539	0.997896	0.930714	1.05445	1.09493	1.01357	1.00502	P62761;Q8BGZ1	Hpcal4;Vsnl1			1		cytosol;membrane	0.919234	0.0307775	+	D1_D2
322	0.775602	1.15313	0.907691	1.02629	0.8765	1.23849	1.01809	1.00422	P62267	Rps23	Ribosome		1		cytosol;cytosolic small ribosomal subunit;endoplasmic reticulum;polysomal ribosome;rough endoplasmic reticulum;small ribosomal subunit;synapse	0.930824	0.541627
323	1.19762	0.850073	1.03425	0.958882	0.969955	0.969955	1.01561	1.00365	Q9D1D4	Tmed10				1	cis-Golgi network;COPI-coated vesicle;COPII-coated ER to Golgi transport vesicle;endoplasmic reticulum;endoplasmic reticulum membrane;endoplasmic reticulum-Golgi intermediate compartment;endoplasmic reticulum-Golgi intermediate compartment membrane;gamma-secretase complex;Golgi apparatus;Golgi membrane;integral component of membrane;intracellular membrane-bounded organelle;melanosome;plasma membr…	1.01295	0.865361
324	0.965385	0.833517	1.04066	0.847862	1.13036	0.918624	1.26099	1.0026	Q9WVJ2	Psmd13	Epstein-Barr virus infection;Proteasome	1	1		cytosol;nucleus;proteasome accessory complex;proteasome complex;proteasome regulatory particle;proteasome regulatory particle, lid subcomplex	0.857558	0.128735
325	0.675286	1.38746	1.07145	0.884859	0.908026	1.24598	0.824876	1.00206	Q91VU0	Fam3c				1	cytoplasmic vesicle;extracellular space;Golgi apparatus	0.987221	0.944083
326	0.912007	1.21238	1.07945	0.94427	1.24127	0.877467	0.731578	1.00158	Q3U0V1	Khsrp		1	1		cytoplasmic stress granule;cytosol;dendrite;neuronal cell body;nucleoplasm;nucleus	1.09012	0.528672
327	1.07505	1.44391	0.871969	1.04154	0.742274	0.972221	0.851839	1.00121	Q9CQN6	Tmem14c				1	integral component of membrane;mitochondrial inner membrane;mitochondrion	1.23022	0.148547
328	0.801513	1.29144	0.871516	1.0457	0.927206	1.01578	1.0457	1.00115	Q9ERD7;P68372	Tubb3;Tubb4b	Gap junction;Phagosome			1	axon;cell periphery;cytoplasm;dendrite;microtubule;microtubule cytoskeleton;myelin sheath;neuronal cell body;tubulin complex	0.988998	0.922397
329	1.0226	0.853837	1.0226	1.08221	0.80294	1.1975	1.01734	1.00099	Q8K0T0	Rtn1				1	endoplasmic reticulum;endoplasmic reticulum membrane;integral component of membrane;smooth endoplasmic reticulum	0.996691	0.973829
330	0.994685	0.958701	1.31498	0.858827	1.26109	0.844842	0.765989	1.00089	Q9CQL1;P61327	Magoh;Magohb	mRNA surveillance pathway;RNA transport;Spliceosome	1			catalytic step 2 spliceosome;cytoplasm;exon-exon junction complex;neuronal cell body;nuclear speck;nucleus	1.07156	0.643514
331	0.826594	1.12026	1.01665	0.852957	1.08647	1.04826	1.04826	1.00056	Q9D8N0	Eef1g	Legionellosis	1			cytoplasm;endoplasmic reticulum;nucleus	0.905479	0.229483
332	0.98065	0.741603	1.16128	0.949891	1.0145	1.05791	1.09441	0.999749	Q61411;P32883;P08556	Hras;Kras;Nras	Acute myeloid leukemia;AGE-RAGE signaling pathway in diabetic complications;Alcoholism;Aldosterone-regulated sodium reabsorption;Apelin signaling pathway;Apoptosis;Autophagy - animal;Axon guidance;B cell receptor signaling pathway;Bladder cancer;Breast cancer;Cellular senescence;Central carbon metabolism in cancer;Chemokine signaling pathway;Choline metabolism in cancer;Cholinergic synapse;Chroni…			1	cytoplasm;extrinsic component of cytoplasmic side of plasma membrane;glutamatergic synapse;Golgi apparatus;Golgi membrane;intracellular membrane-bounded organelle;membrane;membrane raft;mitochondrion;plasma membrane	0.909141	0.353418
333	1.0445	1.56607	0.994056	0.894892	0.702876	0.920159	0.877727	0.999726	Q6PGB8;Q91ZW3	Smarca1;Smarca5		1			CERF complex;chromatin silencing complex;condensed chromosome;fibrillar center;intracellular membrane-bounded organelle;ISWI-type complex;nuclear chromatin;nuclear replication fork;nucleoplasm;nucleus;NURF complex;RSF complex	1.2654	0.152883
334	0.984484	0.721685	0.984484	0.852635	1.55911	0.987211	0.912065	0.998325	P84084;P61750;Q8BSL7;P84078;P61205	Arf1;Arf2;Arf3;Arf4;Arf5	Endocytosis;Legionellosis;Phospholipase D signaling pathway	1	1		cell junction;cell leading edge;COPI-coated vesicle;cytoplasm;cytosol;dendritic spine;endomembrane system;glutamatergic synapse;Golgi apparatus;Golgi membrane;late endosome;neuron projection;perinuclear region of cytoplasm;peroxisomal membrane;plasma membrane;postsynaptic density;postsynaptic membrane;protein-containing complex;ruffle membrane;sarcomere;trans-Golgi network	0.807673	0.183951
335	1.06735	0.922594	1.02629	1.00493	0.908513	0.898262	1.17405	0.998013	Q3UHK8	Tnrc6a		1			Golgi apparatus;intracellular membrane-bounded organelle;micro-ribonucleoprotein complex;nucleoplasm;P-body;perinuclear region of cytoplasm	1.01518	0.834725
336	0.986976	0.968685	1.00866	1.00866	0.968685	1.05183	1.00866	0.997861	P53994;P59279	Rab2a;Rab2b	AMPK signaling pathway	1			anchored component of synaptic vesicle membrane;endoplasmic reticulum membrane;endoplasmic reticulum-Golgi intermediate compartment membrane;Golgi apparatus;Golgi membrane;melanosome;membrane;neuronal cell body;perinuclear region of cytoplasm;plasma membrane;presynapse	0.986867	0.525851
337	0.945322	0.883928	0.954425	0.883928	1.1291	1.15258	1.05383	0.996887	P14211	Calr	Antigen processing and presentation;Chagas disease (American trypanosomiasis);Epstein-Barr virus infection;Herpes simplex virus 1 infection;Human cytomegalovirus infection;Human immunodeficiency virus 1 infection;Human T-cell leukemia virus 1 infection;Phagosome;Protein processing in endoplasmic reticulum	1	1		acrosomal vesicle;cell surface;collagen-containing extracellular matrix;cytoplasm;cytosol;endoplasmic reticulum;endoplasmic reticulum lumen;endoplasmic reticulum quality control compartment;external side of plasma membrane;extracellular region;extracellular space;Golgi apparatus;intracellular membrane-bounded organelle;membrane;MHC class I peptide loading complex;nuclear envelope;nucleus;perinucl…	0.847391	0.0055328	+	D1_D2
338	0.986776	0.932929	0.832101	1.15954	0.676431	1.29723	1.11864	0.99635	P62900	Rpl31	Ribosome	1	1		cytosolic large ribosomal subunit;nucleolus;nucleoplasm;polysomal ribosome;synapse	0.976217	0.882062
339	1.13369	0.954754	0.929573	0.947999	1.00471	0.941752	1.09118	0.996345	P35979	Rpl12	Ribosome	1	1		cytoplasm;cytosolic large ribosomal subunit;large ribosomal subunit;nucleolus;nucleus;postsynaptic density	0.981293	0.74394
340	1.08866	0.783841	1.06866	1.10386	0.873797	0.978857	1.10694	0.99539	P97390	Vps45	Endocytosis			1	endosome membrane;Golgi apparatus;Golgi membrane;integral component of membrane;synaptic vesicle	1.01661	0.868307
341	1.60653	0.944344	0.862357	1.16063	0.519349	1.26912	0.64269	0.994975	Q3TXS7	Psmd1	Epstein-Barr virus infection;Proteasome	1			nucleus;proteasome accessory complex;proteasome complex;proteasome regulatory particle, base subcomplex;proteasome storage granule	1.3777	0.23971
342	0.895516	1.00562	1.10069	1.02759	1.00562	0.895516	1.07463	0.994819	P10922	H1f0		1			actin cytoskeleton;Golgi apparatus;nuclear body;nuclear chromatin;nuclear euchromatin;nucleosome;nucleus;transcriptional repressor complex	1.01419	0.813258
343	1.08869	1.17258	0.964264	0.913713	0.879343	0.973814	1.01282	0.994779	Q8BY02	Nkrf		1			nucleolus;nucleoplasm;nucleus	1.06854	0.346513
344	1.03467	0.843799	1.05689	1.03467	1.11491	1.01768	0.90297	0.994397	Q9D6M3	Slc25a22				1	integral component of membrane;mitochondrial inner membrane;mitochondrion	0.983893	0.820332
345	0.895335	0.987316	1.00831	1.07696	0.773557	1.19978	1.06437	0.99437	P29758	Oat	Arginine and proline metabolism;Metabolic pathways	1			cytoplasm;mitochondrial matrix;mitochondrion;nucleoplasm	0.994261	0.956056
346	0.987366	0.715831	1.16478	0.920382	1.22839	0.954331	1.0347	0.99422	Q8CGK3	Lonp1		1	1		cytosol;mitochondrial matrix;mitochondrial nucleoid;mitochondrion;nucleoplasm;nucleus	0.890313	0.352836
347	1.19527	0.90259	0.909215	1.13375	0.675282	1.22895	0.960777	0.994176	P63325	Rps10	Ribosome	1	1		cytosol;cytosolic small ribosomal subunit;nucleolus	1.08833	0.578323
348	1.0087	1.38532	0.788918	1.03485	0.521926	1.20774	1.05966	0.992886	Q8CGC7	Eprs	Aminoacyl-tRNA biosynthesis;Metabolic pathways;Porphyrin and chlorophyll metabolism	1	1		aminoacyl-tRNA synthetase multienzyme complex;cytoplasm;cytosol;GAIT complex;plasma membrane;ribonucleoprotein complex	1.14523	0.559694
349	0.927573	1.11918	1.04366	0.898055	1.07807	1.04366	0.898055	0.991745	Q9D554	Sf3a3	Spliceosome	1			catalytic step 2 spliceosome;nucleoplasm;spliceosomal complex	0.992659	0.913397
350	1.05737	0.994922	0.973137	1.03276	0.789824	0.932529	1.22928	0.990181	Q9WTX2	Prkra		1	1		cytoplasm;cytosol;nucleoplasm;perinuclear region of cytoplasm;RISC-loading complex	1.0421	0.673945
351	1.10795	0.871402	1.08653	1.03733	0.866495	0.989047	1.05219	0.989047	Q91ZX7	Lrp1	Alzheimer disease;Cholesterol metabolism;Malaria	1			basolateral plasma membrane;clathrin-coated pit;clathrin-coated vesicle;dendrite;early endosome;endosome;integral component of plasma membrane;membrane;neuronal cell body;nucleus;perinuclear region of cytoplasm;receptor complex	1.051	0.493954
352	0.999273	0.750051	1.06448	0.720318	1.75537	0.928355	0.793495	0.988657	Q99LX0	Park7	Parkinson disease	1	1		axon;cell body;chromatin;cytoplasm;cytosol;endoplasmic reticulum;membrane raft;mitochondrial intermembrane space;mitochondrial matrix;mitochondrial respiratory chain complex I;mitochondrion;neuron projection;nucleus;perinuclear region of cytoplasm;plasma membrane;PML body;presynapse;sperm head	0.818825	0.355351
353	0.954715	1.01833	0.969375	1.00534	0.89427	1.17653	0.992853	0.988586	Q9R1T4	Septin 6	Bacterial invasion of epithelial cells			1	axon terminus;cleavage furrow;condensed chromosome kinetochore;microtubule cytoskeleton;midbody;presynapse;septin collar;septin complex;septin ring;sperm annulus;spindle;synaptic vesicle	0.978698	0.727087
354	0.905508	1.03405	0.899327	0.925597	0.963882	1.28008	1.00302	0.988532	P62702	Rps4x	Ribosome	1	1		cytoplasmic ribonucleoprotein granule;cytosolic small ribosomal subunit;polysome;ribonucleoprotein complex;ribosome;small ribosomal subunit;synapse	0.893414	0.176532
355	0.744839	1.04725	0.898738	1.09545	1.10987	1.14499	0.970631	0.988235	P35980	Rpl18	Ribosome	1	1		cytosol;cytosolic large ribosomal subunit;endoplasmic reticulum;nucleolus;polysomal ribosome;rough endoplasmic reticulum;synapse	0.890918	0.276239
356	1.26045	0.929535	1.02703	1.04664	0.713622	0.98804	1.04664	0.98804	Q6GQT9	Nomo1				1	endoplasmic reticulum membrane;integral component of membrane;protein-containing complex	1.14641	0.252286
357	1.08925	1.39989	1.02259	1.11499	0.783791	0.721636	0.88032	0.987521	Q9Z130	Hnrnpdl		1			cytoplasm;nucleoplasm;nucleus;ribonucleoprotein complex	1.37127	0.0172432	+	D1_D2
358	1.01859	0.98711	1.03954	1.03954	0.953882	0.98711	0.98711	0.98711	Q60930	Vdac2	Calcium signaling pathway;Cellular senescence;cGMP-PKG signaling pathway;Cholesterol metabolism;Ferroptosis;Human T-cell leukemia virus 1 infection;Huntington disease;Necroptosis;NOD-like receptor signaling pathway;Parkinson disease	1			acrosomal vesicle;membrane raft;mitochondrial inner membrane;mitochondrial nucleoid;mitochondrial outer membrane;mitochondrion;myelin sheath;pore complex;synaptic vesicle	1.04319	0.0298126	+	D1_D2
359	0.929446	0.882562	0.986752	0.890091	1.07293	1.22078	1.03069	0.986752	P26443	Glud1	Alanine, aspartate and glutamate metabolism;Arginine biosynthesis;Carbon metabolism;D-Glutamine and D-glutamate metabolism;Metabolic pathways;Necroptosis;Nitrogen metabolism;Proximal tubule bicarbonate reclamation			1	cytoplasm;mitochondrial inner membrane;mitochondrial matrix;mitochondrion	0.857564	0.0264393	+	D1_D2
360	0.835806	0.916053	1.06603	1.13261	1.01403	1.15444	0.895748	0.985287	Q91WS0	Cisd1				1	cytoplasmic side of mitochondrial outer membrane;integral component of membrane;mitochondrial outer membrane;mitochondrion	0.972582	0.760112
361	1.01675	0.855222	1.02351	0.877768	1.02752	1.04137	1.17258	0.985279	P35564	Canx	Antigen processing and presentation;Human T-cell leukemia virus 1 infection;Phagosome;Protein processing in endoplasmic reticulum;Thyroid hormone synthesis			1	axon;cytoplasm;dendrite cytoplasm;dendritic spine;endoplasmic reticulum;endoplasmic reticulum membrane;endoplasmic reticulum quality control compartment;glutamatergic synapse;integral component of lumenal side of endoplasmic reticulum membrane;integral component of membrane;integral component of postsynaptic membrane;integral component of presynaptic active zone membrane;melanosome;membrane;mitoc…	0.891594	0.106068
362	0.827155	0.869544	0.974465	0.884186	1.32934	0.91932	1.21104	0.98495	Q9QXV0	Pcsk1n				1	extracellular space;secretory granule;trans-Golgi network	0.807473	0.0610065
363	1.02995	0.770235	0.954539	0.860576	1.20383	1.11087	1.08552	0.984481	Q4KWH5	Plch1	Inositol phosphate metabolism;Metabolic pathways		1		cytoplasm;cytosol;intracellular membrane-bounded organelle;membrane	0.821746	0.0407058	+	D1_D2
364	1.02911	1.02911	0.993078	1.02911	1.1259	0.907754	0.901745	0.984189	P46061	Rangap1	RNA transport	1	1		aggresome;axon cytoplasm;condensed chromosome kinetochore;cytoplasm;cytoplasmic periphery of the nuclear pore complex;cytosol;dendrite;intracellular membrane-bounded organelle;mitotic spindle;nuclear envelope;nuclear membrane;nuclear pore;nuclear pore cytoplasmic filaments;nucleoplasm;nucleus;perinuclear region of cytoplasm	1.04516	0.431568
365	0.973617	0.90371	1.16902	0.995849	1.00067	0.926917	1.04603	0.984186	O08585	Clta				1	clathrin coat;clathrin coat of coated pit;clathrin coat of trans-Golgi network vesicle;clathrin complex;clathrin vesicle coat;clathrin-coated pit;clathrin-coated vesicle;cytoplasmic vesicle;glutamatergic synapse;plasma membrane;postsynaptic endocytic zone;postsynaptic endocytic zone cytoplasmic component;presynaptic endocytic zone membrane;spindle;synaptic vesicle membrane	1.0177	0.778645
366	1.01272	1.05177	0.906686	0.987916	1.08963	0.987916	0.979281	0.984084	P62821;Q9D1G1;Q8K386	Rab15;Rab1A;Rab1b	Legionellosis		1		cytosol;early endosome;endoplasmic reticulum membrane;endoplasmic reticulum-Golgi intermediate compartment;endosome;Golgi apparatus;Golgi membrane;melanosome;mitochondrion;neuronal cell body;phagophore assembly site membrane;plasma membrane;presynapse;synapse;synaptic vesicle	0.979293	0.62466
367	1.01142	0.993574	1.14011	1.06033	0.891342	1.00716	0.912378	0.983697	Q9D0K2	Oxct1	Butanoate metabolism;Metabolic pathways;Synthesis and degradation of ketone bodies;Valine, leucine and isoleucine degradation	1			mitochondrial matrix;mitochondrion;nucleoplasm	1.10811	0.0519646
368	1.08319	1.01256	0.965634	1.01256	0.867353	1.06349	1.01256	0.982666	P00405	Mtco2	Alzheimer disease;Cardiac muscle contraction;Huntington disease;Metabolic pathways;Non-alcoholic fatty liver disease (NAFLD);Oxidative phosphorylation;Parkinson disease;Thermogenesis			1	integral component of membrane;mitochondrial inner membrane;mitochondrial respiratory chain complex IV;mitochondrion;respiratory chain complex IV	1.03968	0.461374
369	1.02636	0.942616	0.94911	1.14911	1.01342	1.0007	0.936974	0.981715	Q8VCD6	Reep2				1	cytoplasmic microtubule;endoplasmic reticulum;endoplasmic reticulum membrane;integral component of plasma membrane	1.03128	0.554305
370	1.02908	1.11896	1.00282	1.05	0.965444	0.980363	0.872958	0.980363	Q99KP6	Prpf19	Spliceosome;Ubiquitin mediated proteolysis	1			catalytic step 2 spliceosome;cytoplasm;DNA replication factor A complex;lipid droplet;nuclear speck;nucleus;Prp19 complex;site of double-strand break;spindle;spliceosomal complex;U2-type catalytic step 1 spliceosome;U2-type catalytic step 2 spliceosome	1.10611	0.0325835	+	D1_D2
371	0.911856	2.29985	0.40652	0.979545	0.279643	0.864241	1.2788	0.979545	Q9ERU9	Ranbp2	RNA transport	1			annulate lamellae;cytoplasm;cytoplasmic periphery of the nuclear pore complex;mitochondrion;nuclear envelope;nuclear inclusion body;nuclear membrane;nuclear pore;nuclear pore cytoplasmic filaments;nuclear pore nuclear basket;nucleus	1.28875	0.62156
372	1.09779	0.86762	0.978883	1.22393	0.664815	1.09779	1.09029	0.978883	P53026	Rpl10a			1		cytosolic large ribosomal subunit;mitochondrion;polysomal ribosome;postsynaptic density;synapse	1.10017	0.519271
373	1.06318	0.817941	0.998173	0.96959	1.02539	1.0927	1.0547	0.978318	P30275	Ckmt1	Arginine and proline metabolism;Metabolic pathways			1	contact site;mitochondrial inner membrane;mitochondrion;myelin sheath;perikaryon	0.923699	0.238867
374	0.884785	1.07779	0.848674	1.12967	1.07247	0.977909	1.0308	0.977909	Q8C8R3;Q8JZQ2;Q02357;G5E8K5	Afg3l2;Ank1;Ank2;Ank3	Proteoglycans in cancer	1			A band;apical plasma membrane;axolemma;axon;axon initial segment;basal plasma membrane;basolateral plasma membrane;cell surface;cortical cytoskeleton;costamere;cytoplasm;cytoplasmic side of plasma membrane;cytoskeleton;dendrite;early endosome;integral component of plasma membrane;intercalated disc;lateral plasma membrane;lysosome;M band;m-AAA complex;membrane;mitochondrial inner membrane;mitochon…	0.964335	0.642759
375	0.946949	0.913766	1.03974	1.02591	0.977746	1.09622	1.02191	0.977746	Q8BKZ9	Pdhx	Metabolic pathways			1	mitochondrial matrix;mitochondrion;pyruvate dehydrogenase complex	0.963515	0.402312
376	1.0069	1.05982	1.08653	1.04273	0.957318	0.972402	0.896776	0.977518	P84086;P63040	Cplx1;Cplx2	Synaptic vesicle cycle		1		calyx of Held;cytosol;dendrite;glutamatergic synapse;mast cell granule;neuronal cell body;postsynapse;presynapse;protein-containing complex;Schaffer collateral - CA1 synapse;SNARE complex;synapse;synaptobrevin 2-SNAP-25-syntaxin-1a-complexin I complex;synaptobrevin 2-SNAP-25-syntaxin-1a-complexin II complex;terminal bouton	1.10327	0.00840265	+	D1_D2
377	1.05574	1.02106	0.962315	1.03863	0.806916	1.07695	1.06092	0.977476	P14094	Atp1b1	Adrenergic signaling in cardiomyocytes;Aldosterone synthesis and secretion;Aldosterone-regulated sodium reabsorption;Bile secretion;cAMP signaling pathway;Carbohydrate digestion and absorption;Cardiac muscle contraction;cGMP-PKG signaling pathway;Endocrine and other factor-regulated calcium reabsorption;Gastric acid secretion;Insulin secretion;Mineral absorption;Pancreatic secretion;Protein diges…			1	apical plasma membrane;basolateral plasma membrane;caveola;intercalated disc;membrane;myelin sheath;plasma membrane;sarcolemma;sodium:potassium-exchanging ATPase complex	1.04567	0.543493
378	1.09642	0.796479	1.14008	1.26479	0.893199	0.830381	1.00127	0.977376	Q62443	Nptx1				1	cytoplasm;glutamatergic synapse;mitochondrion;neuron projection;plasma membrane;synaptic cleft;transport vesicle	1.14767	0.251653
379	1.09236	1.05031	1.11316	1.02314	0.931758	0.762147	1.05031	0.976818	Q60900	Elavl3				1		1.15724	0.0864421
380	1.01084	0.828374	1.08376	0.86745	1.6035	0.733503	0.895927	0.976654	Q9R099	Tbl2				1	endoplasmic reticulum	0.935191	0.719262
381	0.959702	0.959702	0.954413	1.03433	0.889189	1.159	1.06815	0.975514	Q8CIE6	Copa				1	COPI vesicle coat;cytoplasm;extracellular space;Golgi membrane	0.95925	0.516297
382	0.915928	0.891771	0.944752	1.0468	1.0468	1.15965	1.019	0.9753	Q9D051	Pdhb	Carbon metabolism;Central carbon metabolism in cancer;Citrate cycle (TCA cycle);Glucagon signaling pathway;Glycolysis / Gluconeogenesis;HIF-1 signaling pathway;Metabolic pathways;Pyruvate metabolism	1			mitochondrial matrix;mitochondrion;nucleoplasm;pyruvate dehydrogenase complex	0.904584	0.0958253
383	0.957021	0.914577	0.879188	1.08616	1.04453	0.84086	1.30278	0.974877	Q62261	Sptbn1		1			axolemma;cortical cytoskeleton;cuticular plate;cytoplasm;endomembrane system;glutamatergic synapse;M band;membrane;nucleolus;nucleus;plasma membrane;postsynapse;postsynaptic density;protein-containing complex;spectrin	0.930387	0.505833
384	0.974787	1.20209	1.04174	1.07565	0.93043	0.855116	0.945397	0.974787	O88569	Hnrnpa2b1		1	1		Cajal body;catalytic step 2 spliceosome;chromatin;chromosome, telomeric region;cytoplasm;extracellular exosome;glutamatergic synapse;neuron projection;neuronal cell body;neuronal ribonucleoprotein granule;nuclear matrix;nucleoplasm;nucleus;perikaryon;postsynaptic cytosol;ribonucleoprotein complex;spliceosomal complex	1.15681	0.0310403	+	D1_D2
385	0.943	0.954979	1.04625	1.03702	0.979363	1.06115	1.00428	0.973966	Q9CQA3	Sdhb	Alzheimer disease;Carbon metabolism;Citrate cycle (TCA cycle);Huntington disease;Metabolic pathways;Non-alcoholic fatty liver disease (NAFLD);Oxidative phosphorylation;Parkinson disease;Thermogenesis	1			mitochondrial inner membrane;mitochondrial membrane;mitochondrial respiratory chain complex II, succinate dehydrogenase complex (ubiquinone);mitochondrion;nucleoplasm;plasma membrane;respiratory chain complex II	0.990153	0.777133
386	0.961635	0.647606	1.25525	0.820907	1.71466	0.820907	0.805376	0.973658	Q9QZM3	Clcf1	Cytokine-cytokine receptor interaction			1	CNTFR-CLCF1 complex;CRLF-CLCF1 complex;extracellular region	0.873206	0.568544
387	1.05274	0.753707	1.13991	0.910631	1.12704	0.990576	1.05274	0.972661	P50516	Atp6v1a	Collecting duct acid secretion;Human papillomavirus infection;Metabolic pathways;mTOR signaling pathway;Oxidative phosphorylation;Phagosome;Rheumatoid arthritis;Synaptic vesicle cycle		1		apical plasma membrane;cytosol;microvillus;mitochondrion;myelin sheath;plasma membrane;proton-transporting V-type ATPase, V1 domain;vacuolar membrane	0.92131	0.429595
388	1.09061	1.12097	1.02567	1.2506	1.05246	0.779695	0.708252	0.971742	Q91Z31	Ptbp2		1			growth cone;neuronal cell body;nucleus;spliceosomal complex	1.29086	0.0454053	+	D1_D2
389	0.970519	0.796653	1.00211	0.866818	1.51087	0.941252	0.941252	0.970519	O08553	Dpysl2	Axon guidance		1		axon;cytoskeleton;cytosol;dendrite;growth cone;mitochondrion;myelin sheath;neuron projection;neuronal cell body;plasma membrane;presynapse;protein-containing complex;terminal bouton	0.847946	0.243077
390	1.19759	0.981936	0.996968	1.27267	0.45266	0.988879	1.13884	0.970461	P35922	Fmr1		1	1		axon;axon cytoplasm;axon terminus;Cajal body;cell body;cell junction;cell projection;chromocenter;chromosome;chromosome, centromeric region;cytoplasm;cytoplasmic ribonucleoprotein granule;cytoplasmic stress granule;cytosol;dendrite;dendritic filopodium;dendritic spine;dendritic spine head;dendritic spine neck;extrinsic component of plasma membrane;filopodium tip;glial cell projection;glutamatergi…	1.31783	0.253568
391	1.00163	1.1363	0.982768	0.940491	1.00952	0.977558	0.982768	0.968966	P97807	Fh	Carbon metabolism;Citrate cycle (TCA cycle);Cushing syndrome;Metabolic pathways;Pathways in cancer;Pyruvate metabolism;Renal cell carcinoma			1	mitochondrion;tricarboxylic acid cycle enzyme complex	1.0286	0.522338
392	1.21766	1.18887	1.09926	1.13695	0.677654	0.86093	0.851711	0.96697	O08810	Eftud2	Spliceosome	1	1		Cajal body;catalytic step 2 spliceosome;cytosol;nuclear speck;nucleoplasm;nucleus;ribonucleoprotein complex;U2-type catalytic step 2 spliceosome;U4/U6 x U5 tri-snRNP complex	1.39301	0.00532517	+	D1_D2
393	0.830321	0.898098	1.00022	0.9537	1.43729	0.991918	0.922047	0.966401	Q8CHC4	Synj1		1			clathrin coat;clathrin coat of coated pit;cytoplasm;glutamatergic synapse;membrane coat;neuron projection;parallel fiber to Purkinje cell synapse;perinuclear region of cytoplasm;postsynapse;presynapse;protein-containing complex;Schaffer collateral - CA1 synapse;synaptic membrane;terminal bouton;vesicle membrane	0.865041	0.234546
394	0.968218	0.93171	1.02309	1.01342	1.1472	1.02309	0.927115	0.966157	Q8VDN2	Atp1a1	Adrenergic signaling in cardiomyocytes;Aldosterone synthesis and secretion;Aldosterone-regulated sodium reabsorption;Bile secretion;cAMP signaling pathway;Carbohydrate digestion and absorption;Cardiac muscle contraction;cGMP-PKG signaling pathway;Endocrine and other factor-regulated calcium reabsorption;Gastric acid secretion;Insulin secretion;Mineral absorption;Pancreatic secretion;Protein diges…			1	apical plasma membrane;basolateral plasma membrane;caveola;endoplasmic reticulum;endosome;Golgi apparatus;integral component of membrane;intercalated disc;membrane;membrane raft;myelin sheath;plasma membrane;postsynaptic density;protein-containing complex;sarcolemma;sodium:potassium-exchanging ATPase complex;T-tubule	0.971194	0.587857
395	0.999942	0.913852	0.956122	0.841468	1.09462	1.03063	1.1978	0.965573	P08113	Hsp90b1	Estrogen signaling pathway;Fluid shear stress and atherosclerosis;IL-17 signaling pathway;Pathways in cancer;PI3K-Akt signaling pathway;Prostate cancer;Protein processing in endoplasmic reticulum;Thyroid hormone synthesis	1	1		cytosol;endoplasmic reticulum;endoplasmic reticulum chaperone complex;endoplasmic reticulum lumen;endoplasmic reticulum membrane;extracellular region;melanosome;midbody;perinuclear region of cytoplasm;plasma membrane;protein-containing complex;smooth endoplasmic reticulum	0.866397	0.0504764
396	1.0827	1.01312	1.02711	0.980445	0.980445	0.937639	1.01312	0.965423	Q921M3	Sf3b3	Spliceosome	1			catalytic step 2 spliceosome;nucleolus;nucleus;U12-type spliceosomal complex;U2-type precatalytic spliceosome	1.05279	0.0971496
397	1.0981	1.30559	1.08832	1.1483	0.571597	1.00028	0.822685	0.965129	Q62095;P16381;Q62167	D1Pas1;Ddx3x;Ddx3y	Hepatitis B;RIG-I-like receptor signaling pathway;Viral carcinogenesis	1	1		cytoplasm;cytoplasmic stress granule;cytosol;cytosolic small ribosomal subunit;eukaryotic translation initiation factor 3 complex;mitochondrial outer membrane;nuclear speck;nucleus	1.40947	0.0434996	+	D1_D2
398	0.798569	0.51464	1.26738	1.01475	1.27413	1.14129	1.0247	0.964543	P48771	Cox7a2	Alzheimer disease;Cardiac muscle contraction;Huntington disease;Metabolic pathways;Non-alcoholic fatty liver disease (NAFLD);Oxidative phosphorylation;Parkinson disease;Thermogenesis			1	mitochondrial inner membrane;mitochondrial respirasome;mitochondrion	0.778734	0.262859
399	0.930145	1.38887	0.84245	1.10907	0.968702	0.878414	0.918551	0.963805	Q04750	Top1		1			cytoplasm;dense fibrillar component;DNA topoisomerase complex (ATP-hydrolyzing);fibrillar center;nucleolus;nucleoplasm;nucleus;P-body;perikaryon;protein-DNA complex;replication fork protection complex	1.12508	0.333518
400	1.02116	1.14443	1.11192	1.10462	0.56608	1.0261	1.06242	0.963269	Q80WS3;P35550	Fbl;Fbll1	Ribosome biogenesis in eukaryotes	1			box C/D snoRNP complex;Cajal body;chromosome;dense fibrillar component;fibrillar center;granular component;nucleolus;nucleoplasm;nucleus;small-subunit processome	1.24656	0.191452
401	1.15516	1.3683	1.07217	1.02475	0.984046	0.673857	0.759034	0.962688	Q9Z0H4	Celf2		1			cytoplasm;nucleus;ribonucleoprotein complex	1.37592	0.0292762	+	D1_D2
402	1.06464	0.975649	1.11006	1.10401	0.733346	1.02495	1.02495	0.962389	D3Z7P3	Gls	Alanine, aspartate and glutamate metabolism;Arginine biosynthesis;Central carbon metabolism in cancer;D-Glutamine and D-glutamate metabolism;GABAergic synapse;Glutamatergic synapse;Metabolic pathways;MicroRNAs in cancer;Proximal tubule bicarbonate reclamation		1		cytosol;mitochondrion	1.14469	0.16392
403	1.08149	1.03045	0.987432	0.973985	0.85726	1.05655	1.05144	0.961388	Q99P72	Rtn4	Alzheimer disease	1			axon;cell projection;cytoplasm;dendritic growth cone;endoplasmic reticulum;endoplasmic reticulum membrane;endoplasmic reticulum tubular network;endoplasmic reticulum tubular network membrane;glutamatergic synapse;integral component of endoplasmic reticulum membrane;integral component of postsynaptic density membrane;myelin sheath;neuron projection;neuronal cell body;nuclear envelope;plasma membra…	1.04017	0.496566
404	0.8298	1.09051	0.960648	1.09051	0.886879	1.09051	1.09051	0.960648	P68373;P68369;P05213;P05214;Q9JJZ2	Tuba1a;Tuba1b;Tuba1c;Tuba3a;Tuba3b;Tuba8	Apoptosis;Gap junction;Phagosome;Tight junction	1	1		ciliary basal body;cilium;cytoplasm;cytoplasmic microtubule;cytoplasmic ribonucleoprotein granule;cytosol;membrane raft;microtubule;microtubule cytoskeleton;myelin sheath;neuromuscular junction;nucleus;recycling endosome	0.983507	0.846938
405	0.503911	1.24767	1.04262	0.950514	1.55851	0.873602	0.862625	0.960547	Q99MU3	Adar	Cytosolic DNA-sensing pathway;Influenza A;Measles	1			cytoplasm;nuclear speck;nucleolus;nucleoplasm;nucleus;supraspliceosomal complex	0.862073	0.561996
406	0.936341	1.11801	1.02073	1.14447	0.926319	0.861123	1.03256	0.960455	Q3TEA8	Hp1bp3		1			chromosome;nuclear speck;nucleosome;nucleus	1.11505	0.116704
407	1.08073	0.817453	1.0501	1.05861	0.78728	1.15319	1.09235	0.960285	P14131	Rps16	Ribosome		1		cytosolic small ribosomal subunit;small ribosomal subunit	1.00772	0.945298
408	1.12147	0.840334	1.10371	0.98542	0.960249	0.960249	1.06832	0.960249	P18872;Q9DC51;B2RSH2	Gnai1;Gnai3;Gnao1	Adrenergic signaling in cardiomyocytes;Alcoholism;Apelin signaling pathway;Axon guidance;cAMP signaling pathway;cGMP-PKG signaling pathway;Chagas disease (American trypanosomiasis);Chemokine signaling pathway;Cholinergic synapse;Circadian entrainment;Cocaine addiction;Cushing syndrome;Dopaminergic synapse;Estrogen signaling pathway;GABAergic synapse;Gap junction;Gastric acid secretion;Glutamaterg…	1			cell body;cell cortex region;centrosome;cytoplasm;dendrite;endoplasmic reticulum membrane;Golgi apparatus;Golgi membrane;heterotrimeric G-protein complex;membrane;membrane raft;midbody;myelin sheath;neuron projection;nucleolus;nucleus;plasma membrane;protein-containing complex;zymogen granule	1.02027	0.789015
409	0.920621	0.891914	1.00388	0.746348	1.59673	0.959944	0.920621	0.959944	Q8BFZ3	Actbl2				1	cytoplasm;cytoskeleton;glutamatergic synapse;synapse	0.82093	0.222771
410	0.840003	1.32162	0.823786	1.09211	1.05064	1.0723	0.840003	0.959538	Q91VR5	Ddx1		1	1		cleavage body;cytoplasm;cytoplasmic stress granule;cytosol;mitochondrion;nucleoplasm;nucleus;ribonucleoprotein complex;tRNA-splicing ligase complex	1.02409	0.856394
411	1.03766	0.943347	1.03766	0.979442	0.719498	1.11055	1.21237	0.959472	Q8BLQ9	Cadm2				1	axon;cell junction;cytoplasm;integral component of membrane;neuronal cell body membrane;synapse	1.01714	0.88897
412	1.05506	0.840971	1.0453	1.11665	0.920979	1.07858	0.983946	0.958518	Q9DCT2	Ndufs3	Alzheimer disease;Huntington disease;Metabolic pathways;Non-alcoholic fatty liver disease (NAFLD);Oxidative phosphorylation;Parkinson disease;Retrograde endocannabinoid signaling;Thermogenesis	1			mitochondrial inner membrane;mitochondrial membrane;mitochondrial respiratory chain complex I;mitochondrion;myelin sheath;nuclear body	1.02538	0.735502
413	0.873742	0.817939	1.02426	0.95104	1.10098	1.30779	0.966271	0.95798	P19253	Rpl13a	Ribosome	1	1		cytosolic large ribosomal subunit;GAIT complex;ribonucleoprotein complex;ribosome	0.850128	0.113975
414	1.08142	0.96921	1.05995	0.96921	1.05995	0.94445	0.957906	0.957906	Q64433	Hspe1				1	mitochondrial matrix;mitochondrion	1.04052	0.352631
415	1.07873	0.793897	0.970161	0.763427	1.32545	1.17015	0.940621	0.95756	P47757	Capzb	Endocytosis			1	actin filament;asymmetric synapse;brush border;cortical cytoskeleton;cytoskeletal calyx;dendritic spine;F-actin capping protein complex;hippocampal mossy fiber to CA3 synapse;intercalated disc;lamellipodium;membrane;neuronal cell body;postsynaptic density;Schaffer collateral - CA1 synapse;WASH complex;Z disc	0.820872	0.141021
416	0.812738	0.810783	1.20034	0.840916	1.10796	1.32262	0.947595	0.957055	P08228	Sod1	Amyotrophic lateral sclerosis (ALS);Huntington disease;Longevity regulating pathway - multiple species;Peroxisome;Prion diseases	1	1		axon cytoplasm;collagen-containing extracellular matrix;cytoplasm;cytoplasmic vesicle;cytosol;dendrite cytoplasm;dense core granule;extracellular region;extracellular space;lysosome;mitochondrial intermembrane space;mitochondrion;myelin sheath;neuron projection;neuronal cell body;nucleoplasm;nucleus;peroxisome;plasma membrane;protein-containing complex;secretory granule	0.841102	0.209686
417	0.890798	1.19895	0.908929	1.04878	0.822711	1.08187	1.09092	0.957044	Q9ET30	Tm9sf3				1	integral component of membrane;membrane	1.02309	0.81954
418	1.15881	0.660016	1.19278	1.04452	1.08763	1.08763	0.813326	0.955305	Q8BU31;Q80ZJ1;P61226	Rap2a;Rap2b;Rap2c	Tight junction		1		bicellular tight junction;cell-cell contact zone;cytoplasm;cytosol;extracellular exosome;membrane;membrane raft;midbody;plasma membrane;recycling endosome;recycling endosome membrane	1.00906	0.955119
419	1.15684	0.976357	1.05833	0.919873	0.892193	0.970136	1.0713	0.954977	Q6ZWN5	Rps9	Ribosome	1	1		cytoplasm;cytosolic small ribosomal subunit;nucleolus;ribonucleoprotein complex;synapse	1.05562	0.419539
420	0.986207	1.34333	0.837513	0.799304	0.906986	1.21973	0.953466	0.953466	P47955	Rplp1	Ribosome		1		cytosolic large ribosomal subunit	0.969047	0.823637
421	1.03169	0.46737	0.997189	0.65572	1.83196	1.06265	1.00031	0.953119	Q6ZWV7	Rpl35	Ribosome		1		cytosolic large ribosomal subunit	0.641992	0.116492
422	1.02581	0.879744	1.10961	0.876692	1.34555	0.842862	0.967157	0.952578	Q9QZ88	Vps29	Endocytosis		1		cytosol;endosome;endosome membrane;intracellular membrane-bounded organelle;retromer complex;retromer, cargo-selective complex	0.957408	0.720234
423	0.992657	0.946451	1.0068	1.05337	1.02836	1.02836	0.992657	0.951341	Q9CPQ8	Atp5mg	Metabolic pathways;Oxidative phosphorylation;Thermogenesis			1	mitochondrial inner membrane;mitochondrial proton-transporting ATP synthase complex;mitochondrial proton-transporting ATP synthase complex, coupling factor F(o);mitochondrion	0.999421	0.984604
424	0.894397	1.27508	1.06487	0.939599	0.951224	0.984009	0.939599	0.951224	Q9CXY6	Ilf2		1			cytoplasm;nucleolus;nucleus;ribonucleoprotein complex	1.08069	0.367695
425	1.13721	0.962111	0.91298	1.01822	0.939504	1.01249	1.06639	0.951089	Q06185	Atp5me	Metabolic pathways;Oxidative phosphorylation;Thermogenesis			1	mitochondrial proton-transporting ATP synthase complex;mitochondrial proton-transporting ATP synthase complex, coupling factor F(o);mitochondrion	1.01329	0.819786
426	1.10186	0.609238	0.919213	1.12448	1.20098	0.997386	1.09616	0.950682	P58021	Tm9sf2				1	endosome membrane;integral component of membrane;membrane	0.863462	0.369359
427	1.07464	1.09516	0.963986	1.05018	0.874479	1.05018	0.941216	0.950161	P14869	Rplp0	Ribosome	1	1		cytoplasm;cytoplasmic ribonucleoprotein granule;cytosol;cytosolic large ribosomal subunit;dendrite;endoplasmic reticulum;membrane;nucleus;postsynapse;postsynaptic density;ribonucleoprotein complex;synapse	1.09747	0.0951155
428	0.793592	1.39778	1.05749	0.984522	0.757785	1.11802	0.940768	0.950049	Q9DCS9	Ndufb10	Alzheimer disease;Huntington disease;Metabolic pathways;Non-alcoholic fatty liver disease (NAFLD);Oxidative phosphorylation;Parkinson disease;Retrograde endocannabinoid signaling;Thermogenesis			1	mitochondrial inner membrane;mitochondrial respiratory chain complex I;mitochondrion	1.11129	0.483914
429	1.1232	1.15916	1.08968	1.14288	0.886291	0.780545	0.868418	0.949825	Q60668	Hnrnpd		1	1		cytosol;nucleoplasm;nucleus;ribonucleoprotein complex;synapse	1.29834	0.000880563	+	D1_D2
430	1.21065	1.45643	1.29869	0.818989	0.189077	0.976596	1.10107	0.948492	P61922	Abat	Alanine, aspartate and glutamate metabolism;beta-Alanine metabolism;Butanoate metabolism;GABAergic synapse;Metabolic pathways;Propanoate metabolism;Valine, leucine and isoleucine degradation			1	4-aminobutyrate transaminase complex;mitochondrial matrix;mitochondrion;neuron projection	1.76593	0.241358
431	1.05263	0.995341	1.09979	0.939724	1.09979	0.901979	0.962474	0.948285	Q9CZU6	Cs	2-Oxocarboxylic acid metabolism;Biosynthesis of amino acids;Carbon metabolism;Citrate cycle (TCA cycle);Glyoxylate and dicarboxylate metabolism;Metabolic pathways			1	mitochondrial matrix;mitochondrion	1.04576	0.442106
432	0.981133	1.07207	1.15669	0.985409	0.99266	0.943236	0.921489	0.947321	P63328	Ppp3ca	Alzheimer disease;Amphetamine addiction;Amyotrophic lateral sclerosis (ALS);Axon guidance;B cell receptor signaling pathway;Calcium signaling pathway;Cellular senescence;cGMP-PKG signaling pathway;C-type lectin receptor signaling pathway;Dopaminergic synapse;Glucagon signaling pathway;Glutamatergic synapse;Human cytomegalovirus infection;Human immunodeficiency virus 1 infection;Human T-cell leuke…	1	1		calcineurin complex;cytoplasm;cytoplasmic side of plasma membrane;cytosol;dendritic spine;glutamatergic synapse;membrane;mitochondrion;nucleoplasm;nucleus;sarcolemma;Schaffer collateral - CA1 synapse;slit diaphragm;synapse;Z disc	1.10051	0.0633698
433	0.974147	0.958389	1.04389	0.986159	1.02645	1.11767	0.946645	0.946645	Q9CZ13	Uqcrc1	Alzheimer disease;Cardiac muscle contraction;Huntington disease;Metabolic pathways;Non-alcoholic fatty liver disease (NAFLD);Oxidative phosphorylation;Parkinson disease;Thermogenesis		1		cytosol;mitochondrial inner membrane;mitochondrial respiratory chain complex III;mitochondrion;myelin sheath	0.983297	0.713789
434	0.883164	1.21517	0.887398	1.12978	0.808109	1.01918	1.11124	0.945955	Q99NB9	Sf3b1		1			catalytic step 2 spliceosome;chromatin;nuclear matrix;nuclear speck;nucleus;small nuclear ribonucleoprotein complex;U11/U12 snRNP;U12-type spliceosomal complex;U2 snRNP;U2-type precatalytic spliceosome;U2-type prespliceosome	1.05584	0.627999
435	1.0891	1.05687	0.897193	0.904669	0.945681	1.00129	1.15951	0.945681	P60867	Rps20	Ribosome		1		cytosolic small ribosomal subunit;synapse	0.973948	0.71904
436	0.987727	0.934679	1.18491	0.920957	0.902198	1.09772	1.02635	0.945452	Q99MN9	Pccb	Carbon metabolism;Glyoxylate and dicarboxylate metabolism;Metabolic pathways;Propanoate metabolism;Valine, leucine and isoleucine degradation			1	mitochondrial matrix;mitochondrion	1.01187	0.875978
437	1.05847	1.26954	0.96792	0.917061	0.975152	0.921018	0.945421	0.945421	P50429	Arsb	Glycosaminoglycan degradation;Lysosome;Metabolic pathways			1	cell surface;Golgi apparatus;lysosome;mitochondrion;rough endoplasmic reticulum	1.10406	0.219598
438	1.3005	0.884529	0.738451	0.799531	1.38501	1.02741	0.919899	0.944664	Q9DBS2	Tprg1l				1	calyx of Held;cell junction;cytoplasm;synaptic vesicle;synaptic vesicle membrane	0.860877	0.375808
439	0.809818	1.16473	0.873561	1.09254	1.19028	1.05583	0.868937	0.944302	Q64332	Syn2				1	cell junction;extrinsic component of synaptic vesicle membrane;glutamatergic synapse;myelin sheath;plasma membrane;postsynaptic density;Schaffer collateral - CA1 synapse;SNARE complex;synapse;synaptic vesicle;synaptic vesicle membrane	0.96661	0.769467
440	1.11719	1.00565	0.976704	1.04334	0.773471	1.06991	1.06991	0.943841	P99029	Prdx5	Peroxisome	1	1		cytoplasm;cytoplasmic vesicle;cytosol;intracellular membrane-bounded organelle;mitochondrion;nucleus;perinuclear region of cytoplasm;peroxisomal matrix;peroxisome	1.08189	0.373651
441	1.16702	1.05621	1.03116	1.12174	0.547877	1.03116	1.10135	0.943484	Q99PJ0	Ntm		1			anchored component of membrane;axon;cell surface;excitatory synapse;extracellular space;perinuclear region of cytoplasm;plasma membrane	1.24837	0.219509
442	0.763669	1.1224	0.782341	1.49834	1.28254	0.588776	1.01861	0.943317	Q9CPY7	Lap3	Arginine and proline metabolism;Glutathione metabolism;Metabolic pathways	1	1		cytosol;midbody;mitochondrion;nucleoplasm;trans-Golgi network	1.08478	0.734678
443	0.569524	1.23764	1.74828	0.84769	0.575172	1.41285	0.665626	0.943215	Q9Z2X1;P70333;O35737	Hnrnpf;Hnrnph1;Hnrnph2		1	1		catalytic step 2 spliceosome;cytosol;nucleoplasm;nucleus;postsynaptic density;ribonucleoprotein complex	1.1962	0.588916
444	1.06213	0.90694	1.06213	0.963346	1.14819	0.950984	0.963346	0.942942	Q9D6R2	Idh3a	2-Oxocarboxylic acid metabolism;Biosynthesis of amino acids;Carbon metabolism;Citrate cycle (TCA cycle);Metabolic pathways			1	mitochondrion;myelin sheath	0.998425	0.98021
445	0.976883	1.09062	1.14603	1.16419	0.912696	0.78101	0.985876	0.942692	Q8BTI8	Srrm2		1			Cajal body;nuclear speck;U2-type catalytic step 2 spliceosome	1.21029	0.0249769	+	D1_D2
446	0.807595	0.990205	1.1308	1.00782	1.19187	1.00782	0.922253	0.941642	P16858	Gapdh	Alzheimer disease;Biosynthesis of amino acids;Carbon metabolism;Glycolysis / Gluconeogenesis;HIF-1 signaling pathway;Metabolic pathways	1	1		cytoplasm;cytosol;GAIT complex;glutamatergic synapse;intracellular membrane-bounded organelle;lipid droplet;microtubule cytoskeleton;mitochondrion;myelin sheath;nuclear membrane;nucleus;plasma membrane;postsynaptic density, intracellular component;ribonucleoprotein complex	0.966796	0.723324
447	0.910473	1.21837	1.04493	1.21837	0.761433	0.816404	1.08921	0.940815	P11798	Camk2a	Adrenergic signaling in cardiomyocytes;Aldosterone synthesis and secretion;Amphetamine addiction;Axon guidance;Calcium signaling pathway;cAMP signaling pathway;Cholinergic synapse;Circadian entrainment;Cushing syndrome;Dopaminergic synapse;ErbB signaling pathway;Gastric acid secretion;Glioma;Glucagon signaling pathway;GnRH signaling pathway;HIF-1 signaling pathway;Inflammatory mediator regulation…	1	1		axon;calcium- and calmodulin-dependent protein kinase complex;cell junction;cytoplasm;cytosol;dendrite;dendrite cytoplasm;dendritic spine;glutamatergic postsynaptic density;glutamatergic synapse;membrane;mitochondrion;neuron projection;neuronal cell body;nucleus;postsynaptic cytosol;postsynaptic density;postsynaptic specialization membrane;presynaptic cytosol;Schaffer collateral - CA1 synapse	1.22022	0.109239
448	0.962745	0.919256	0.984748	0.940484	0.908913	1.20883	1.13454	0.940484	P07901	Hsp90aa1	Antigen processing and presentation;Estrogen signaling pathway;Fluid shear stress and atherosclerosis;IL-17 signaling pathway;Necroptosis;NOD-like receptor signaling pathway;Pathways in cancer;PI3K-Akt signaling pathway;Progesterone-mediated oocyte maturation;Prostate cancer;Protein processing in endoplasmic reticulum;Th17 cell differentiation	1	1		apical plasma membrane;axonal growth cone;basolateral plasma membrane;brush border membrane;cell surface;collagen-containing extracellular matrix;cytoplasm;cytosol;dendritic growth cone;melanosome;myelin sheath;neuron projection;neuronal cell body;nucleus;perinuclear region of cytoplasm;plasma membrane;protein-containing complex;sperm flagellum;sperm mitochondrial sheath;sperm plasma membrane	0.914411	0.25654
449	1.09985	0.907814	1.02913	0.998247	0.858276	1.00658	1.15995	0.940161	P16254	Srp14	Protein export	1			nucleus;signal recognition particle, endoplasmic reticulum targeting	1.02148	0.786255
450	1.02107	0.913994	1.23467	1.03965	0.926158	0.966265	0.958401	0.939801	Q7TMF3	Ndufa12	Alzheimer disease;Huntington disease;Metabolic pathways;Non-alcoholic fatty liver disease (NAFLD);Oxidative phosphorylation;Parkinson disease;Retrograde endocannabinoid signaling;Thermogenesis		1		cytosol;mitochondrial respiratory chain complex I;mitochondrion	1.10412	0.166161
451	0.858378	0.5676	1.21885	1.15169	1.19549	1.36608	0.702298	0.939617	P62918	Rpl8	Ribosome		1		cytosolic large ribosomal subunit;polysomal ribosome;postsynapse;postsynaptic density;synapse	0.892542	0.635765
452	1.04133	0.902702	1.02403	1.14748	0.928287	0.939532	1.0771	0.939532	Q8BHF7	Pgs1	Glycerophospholipid metabolism;Metabolic pathways			1	endoplasmic reticulum;mitochondrion	1.05769	0.390401
453	0.938712	1.1841	1.10415	1.03689	0.80281	1.08945	0.905166	0.938712	P17427	Ap2a2	Endocrine and other factor-regulated calcium reabsorption;Endocytosis;Huntington disease;Synaptic vesicle cycle			1	AP-2 adaptor complex;cytoplasmic vesicle;membrane coat;secretory granule;synaptic vesicle	1.14393	0.143428
454	1.06931	0.790861	0.921015	1.34801	1.11288	0.990391	0.829795	0.937749	P60766	Cdc42	Adherens junction;AGE-RAGE signaling pathway in diabetic complications;Axon guidance;Bacterial invasion of epithelial cells;Chemokine signaling pathway;Endocytosis;Fc gamma R-mediated phagocytosis;Focal adhesion;GnRH signaling pathway;Human papillomavirus infection;Leukocyte transendothelial migration;MAPK signaling pathway;Neurotrophin signaling pathway;Non-alcoholic fatty liver disease (NAFLD);…		1		apical part of cell;cell cortex;cell periphery;cell projection;cell-cell junction;cytoplasm;cytosol;dendritic spine;Golgi membrane;lamellipodium membrane;leading edge membrane;membrane;microtubule organizing center;midbody;mitotic spindle;myelin sheath;neuron projection;phagocytic vesicle;plasma membrane;Schaffer collateral - CA1 synapse;secretory granule;spindle midzone;storage vacuole	1.05187	0.708438
455	1.01386	0.965527	1.00463	1.01386	1.02621	1.0364	1.00463	0.934874	Q8BMF4	Dlat	Carbon metabolism;Citrate cycle (TCA cycle);Glycolysis / Gluconeogenesis;Metabolic pathways;Pyruvate metabolism			1	mitochondrial pyruvate dehydrogenase complex;mitochondrion;myelin sheath;pyruvate dehydrogenase complex	0.999543	0.986569
456	0.941634	0.895301	1.03149	1.01075	1.14022	0.979774	1.0674	0.933425	Q9QZQ8	H2afy	Alcoholism;Necroptosis;Systemic lupus erythematosus	1			Barr body;centrosome;chromatin;condensed chromosome;nuclear chromatin;nuclear chromosome;nucleolus;nucleosome;nucleus;pericentric heterochromatin	0.942669	0.325731
457	0.828876	0.994191	0.926013	1.03543	1.18144	1.07349	1.02778	0.932779	P17183	Eno2	Biosynthesis of amino acids;Carbon metabolism;Glycolysis / Gluconeogenesis;HIF-1 signaling pathway;Metabolic pathways;RNA degradation		1		cell cortex region;cell surface;cytoplasm;cytosol;growth cone;membrane;membrane raft;myelin sheath;neuron projection;neuronal cell body;perikaryon;phosphopyruvate hydratase complex;photoreceptor inner segment;plasma membrane;synaptic membrane	0.897847	0.170173
458	0.846256	1.04319	1.16291	0.921337	1.57306	0.807648	0.712953	0.932654	Q8R0S2	Iqsec1	Endocytosis	1			cytoplasm;glutamatergic synapse;intracellular membrane-bounded organelle;nucleolus;postsynaptic density, intracellular component;Schaffer collateral - CA1 synapse	1.02866	0.885111
459	1.03084	1.00067	1.00067	1.08774	0.932409	1.06889	0.946365	0.932409	Q8BH59	Slc25a12				1	integral component of membrane;mitochondrial inner membrane;mitochondrion;myelin sheath	1.06298	0.163799
460	0.917909	1.50235	0.917909	1.05227	0.745198	1.01481	0.917909	0.931648	O70133	Dhx9		1			actin cytoskeleton;centrosome;CRD-mediated mRNA stability complex;cytoplasm;cytoplasmic ribonucleoprotein granule;micro-ribonucleoprotein complex;nuclear body;nuclear stress granule;nucleolus;nucleoplasm;nucleus;perichromatin fibrils;polysomal ribosome;polysome;protein-containing complex;ribonucleoprotein complex;RISC-loading complex	1.19797	0.224895
461	1.2061	0.809091	0.992535	1.2061	0.726461	1.15437	0.973837	0.931501	Q921S7	Mrpl37				1	mitochondrial large ribosomal subunit;mitochondrial ribosome;mitochondrion	1.11319	0.457462
462	0.749311	1.8329	0.476554	0.993374	1.21343	1.05405	0.749311	0.931074	P62305	Snrpe	Spliceosome	1	1		cytosol;methylosome;nucleus;pICln-Sm protein complex;SMN-Sm protein complex;telomerase holoenzyme complex;U1 snRNP;U12-type spliceosomal complex;U2 snRNP;U2-type catalytic step 2 spliceosome;U2-type precatalytic spliceosome;U4 snRNP;U4/U6 x U5 tri-snRNP complex;U5 snRNP;U7 snRNP	0.923902	0.800628
463	0.857242	0.635484	1.2683	0.641286	1.7829	1.02676	0.857242	0.930773	Q9Z1G3;Q99L60	Atp6v1c1;Atp6v1c2	Collecting duct acid secretion;Human papillomavirus infection;Metabolic pathways;mTOR signaling pathway;Oxidative phosphorylation;Phagosome;Rheumatoid arthritis;Synaptic vesicle cycle			1	apical part of cell;cytoplasm;cytoplasmic vesicle;plasma membrane;vacuolar proton-transporting V-type ATPase, V1 domain	0.742137	0.245912
464	0.723437	1.52028	0.698089	1.32008	1.10751	0.783223	0.91798	0.929408	Q64012	Raly		1			catalytic step 2 spliceosome;nucleus	1.08178	0.725289
465	0.83725	1.2196	0.933618	1.11615	0.873978	1.06113	1.0306	0.927671	P46460	Nsf	GABAergic synapse;Synaptic vesicle cycle;Vasopressin-regulated water reabsorption		1		cytosol;dendritic shaft;Golgi stack;myelin sheath;plasma membrane;postsynaptic density	1.04665	0.652764
466	0.927568	1.34897	0.927568	1.21969	0.793503	0.927568	0.927568	0.927568	Q60932	Vdac1	Calcium signaling pathway;Cellular senescence;cGMP-PKG signaling pathway;Cholesterol metabolism;Human T-cell leukemia virus 1 infection;Huntington disease;Influenza A;Necroptosis;NOD-like receptor signaling pathway;Parkinson disease	1			membrane;membrane raft;mitochondrial inner membrane;mitochondrial nucleoid;mitochondrial outer membrane;mitochondrial permeability transition pore complex;mitochondrion;myelin sheath;plasma membrane;protein-containing complex;synaptic vesicle	1.22275	0.0998955
467	1.1219	1.0887	0.933546	1.0653	0.519118	1.15868	1.18581	0.926939	Q9WV54	Asah1	Lysosome;Metabolic pathways;Sphingolipid metabolism;Sphingolipid signaling pathway			1	extracellular space;lysosome	1.16424	0.468335
468	0.899285	1.10764	1.03306	1.02112	0.979207	1.09432	0.940404	0.924969	P68368	Tuba4a	Apoptosis;Gap junction;Phagosome;Tight junction			1	cytoplasm;cytoskeleton;microtubule;microtubule cytoskeleton	1.03041	0.621534
469	0.985673	1.01857	1.0654	0.967686	0.950248	1.05314	1.03544	0.923838	Q8BFZ9;Q91X78	Erlin1;Erlin2			1		cytosol;endoplasmic reticulum;endoplasmic reticulum membrane;integral component of membrane;membrane raft;plasma membrane;protein-containing complex	1.01972	0.628676
470	0.942076	1.53138	1.29209	0.692693	0.898344	0.892941	0.827413	0.923057	Q9JKC8;Q8R2R9	Ap3m1;Ap3m2	Lysosome			1	axon cytoplasm;clathrin adaptor complex;cytoplasmic vesicle membrane;Golgi apparatus	1.20489	0.332866
471	0.938132	1.13955	0.897027	0.945422	0.786531	0.945422	1.42528	0.922636	Q9D6F9	Tubb4a	Gap junction;Phagosome			1	axoneme;cell projection;cilium;cytoplasm;internode region of axon;microtubule;myelin sheath;neuronal cell body	0.98127	0.895029
472	1.17664	0.875765	1.02123	1.10308	0.808597	0.921928	1.17083	0.921928	Q6ZQI3	Mlec				1	endoplasmic reticulum;endoplasmic reticulum membrane;integral component of membrane	1.09594	0.39492
473	0.983005	1.21884	1.09047	1.04095	0.759993	0.921118	1.06451	0.921118	P16546	Sptan1				1	cortical cytoskeleton;cuticular plate;fascia adherens;intracellular membrane-bounded organelle;lateral plasma membrane;membrane;microtubule cytoskeleton;myelin sheath;paranode region of axon;plasma membrane;protein-containing complex;Z disc	1.18642	0.0845283
474	0.918913	1.21209	1.17049	0.913905	1.18118	0.823602	0.860905	0.918913	Q6PEE2	Ctif		1	1		cytosol;perinuclear region of cytoplasm	1.11546	0.361937
475	0.918885	1.18845	0.967436	1.05629	0.837468	1.05629	1.05629	0.918885	Q9Z1Q9	Vars	Aminoacyl-tRNA biosynthesis		1		cytosol;mitochondrion	1.06773	0.444132
476	0.927776	0.943193	0.683426	1.10954	1.20511	0.782239	1.43052	0.918194	Q9D6J6	Ndufv2	Alzheimer disease;Huntington disease;Metabolic pathways;Non-alcoholic fatty liver disease (NAFLD);Oxidative phosphorylation;Parkinson disease;Retrograde endocannabinoid signaling;Thermogenesis			1	mitochondrial respiratory chain complex I;mitochondrion;myelin sheath	0.855601	0.391151
477	0.862122	0.923989	1.04696	0.951718	1.04696	0.996312	1.25403	0.917918	P97377;P49615;P11440;Q80YP0;P30285;Q64261;Q99J95;Q3V3A1;Q04899;O35495;Q04735;Q8K0D0;Q14AX6;Q69ZA1	Cdk1;Cdk12;Cdk13;Cdk14;Cdk15;Cdk16;Cdk17;Cdk18;Cdk2;Cdk3;Cdk4;Cdk5;Cdk6;Cdk9	AGE-RAGE signaling pathway in diabetic complications;Alzheimer disease;Axon guidance;Bladder cancer;Breast cancer;Cell cycle;Cellular senescence;Chronic myeloid leukemia;Cocaine addiction;Cushing syndrome;Endocrine resistance;Epstein-Barr virus infection;FoxO signaling pathway;Gap junction;Gastric cancer;Glioma;Hepatitis B;Hepatitis C;Hepatocellular carcinoma;Human cytomegalovirus infection;Human…	1	1		axon;Cajal body;cell junction;centrosome;chromatin;chromosome;chromosome, telomeric region;condensed chromosome;cyclin A1-CDK2 complex;cyclin A2-CDK2 complex;cyclin B1-CDK1 complex;cyclin D2-CDK4 complex;cyclin D2-CDK6 complex;cyclin E1-CDK2 complex;cyclin E2-CDK2 complex;cyclin K-CDK12 complex;cyclin K-CDK13 complex;cyclin/CDK positive transcription elongation factor complex;cyclin-dependent pro…	0.901694	0.22945
478	0.895463	1.32518	0.917863	1.32518	0.808166	0.957379	0.852908	0.917863	P62320	Snrpd3	Spliceosome;Systemic lupus erythematosus	1	1		catalytic step 2 spliceosome;commitment complex;cytoplasm;cytosol;methylosome;nuclear body;nucleoplasm;nucleus;pICln-Sm protein complex;SMN-Sm protein complex;telomerase holoenzyme complex;U1 snRNP;U12-type spliceosomal complex;U2 snRNP;U2-type catalytic step 2 spliceosome;U2-type precatalytic spliceosome;U4 snRNP;U4/U6 x U5 tri-snRNP complex;U5 snRNP;U7 snRNP	1.24245	0.110479
479	1.02167	1.29837	0.982099	1.07009	0.754526	0.944189	1.01145	0.917606	O70251	Eef1b				1	cytoplasm;endoplasmic reticulum;eukaryotic translation elongation factor 1 complex	1.205	0.0788748
480	0.979629	1.04797	0.999453	1.0289	0.979629	0.999453	1.04797	0.917001	Q9D8E6	Rpl4	Ribosome	1	1		A band;cytosolic large ribosomal subunit;large ribosomal subunit;nucleus;postsynaptic density;ribonucleoprotein complex;rough endoplasmic reticulum	1.0292	0.39583
481	1.03205	1.39645	0.981236	1.20287	0.82528	0.749705	0.895418	0.916989	Q7TMK9	Syncrip		1			catalytic step 2 spliceosome;CRD-mediated mRNA stability complex;cytoplasm;endoplasmic reticulum;GAIT complex;histone pre-mRNA 3'end processing complex;nucleoplasm;nucleus;ribonucleoprotein complex	1.35272	0.0166647	+	D1_D2
482	0.844286	1.04119	1.05625	1.06552	1.27748	0.742909	1.05625	0.916127	Q80ZD8	Amigo1				1	dendrite;integral component of membrane;integral component of plasma membrane;neuronal cell body membrane;perikaryon	1.01879	0.888514
483	1.09406	0.82334	1.02761	0.916001	1.284	1.09406	0.844923	0.916001	P63260;P60710	Actb;Actg1	Adherens junction;Apoptosis;Arrhythmogenic right ventricular cardiomyopathy (ARVC);Bacterial invasion of epithelial cells;Dilated cardiomyopathy (DCM);Fluid shear stress and atherosclerosis;Focal adhesion;Gastric acid secretion;Hepatocellular carcinoma;Hippo signaling pathway;Hypertrophic cardiomyopathy (HCM);Influenza A;Leukocyte transendothelial migration;Oxytocin signaling pathway;Phagosome;Pl…	1	1		actin cytoskeleton;actin filament;axon;calyx of Held;cortical cytoskeleton;costamere;cytoplasm;cytoplasmic ribonucleoprotein granule;cytoskeleton;cytosol;dense body;extracellular exosome;filamentous actin;focal adhesion;glutamatergic synapse;membrane raft;myelin sheath;myofibril;NuA4 histone acetyltransferase complex;nucleus;phagocytic vesicle;plasma membrane;podosome;postsynaptic actin cytoskele…	0.939738	0.601214
484	0.861778	1.09072	1.0525	1.04178	1.14884	0.939233	0.950088	0.915055	Q3ULJ0	Gpd1l	Glycerophospholipid metabolism		1		cytosol;glycerol-3-phosphate dehydrogenase complex;membrane;plasma membrane	1.0238	0.762536
485	1.21547	1.09796	0.865813	0.764138	1.17705	0.948955	1.01675	0.913857	P10126	Eef1a1	Legionellosis;RNA transport	1	1		cortical actin cytoskeleton;cytoplasm;cytosol;myelin sheath;nucleolus;nucleus;plasma membrane;ruffle membrane	0.96039	0.74817
486	0.837451	0.898913	1.00691	0.907102	1.12872	1.34149	0.965954	0.913462	P09671	Sod2	FoxO signaling pathway;Huntington disease;Longevity regulating pathway;Longevity regulating pathway - multiple species;Peroxisome	1			cytoplasm;mitochondrial inner membrane;mitochondrial matrix;mitochondrial nucleoid;mitochondrion;myelin sheath	0.846986	0.128654
487	0.96222	1.75441	0.656695	0.932704	0.324408	1.42284	1.03357	0.913151	Q9R171;Q8BGU2	Cbln1;Cbln2				1	cell junction;extracellular space;glutamatergic synapse;parallel fiber to Purkinje cell synapse;postsynaptic membrane;synapse;synaptic cleft	1.24121	0.589655
488	1.12139	0.911995	1.12139	0.911995	1.12139	0.987853	0.911995	0.911995	Q03265	Atp5f1a	Alzheimer disease;Huntington disease;Metabolic pathways;Oxidative phosphorylation;Parkinson disease;Thermogenesis	1			COP9 signalosome;membrane;membrane raft;mitochondrial inner membrane;mitochondrial proton-transporting ATP synthase complex;mitochondrial proton-transporting ATP synthase complex, catalytic core F(1);mitochondrion;myelin sheath;nucleus;plasma membrane;proton-transporting ATP synthase complex;proton-transporting ATP synthase complex, catalytic core F(1)	1.03221	0.695181
489	1.06891	1.18539	1.1996	0.936209	0.59706	1.05889	1.04329	0.910661	Q923D4	Sf3b5	Spliceosome	1			nucleoplasm;nucleus;U12-type spliceosomal complex;U2 snRNP;U2-type precatalytic spliceosome	1.24064	0.18926
490	0.972344	1.21273	1.04859	1.2434	0.75122	0.858165	1.00312	0.910439	Q501J6	Ddx17		1	1		cytosol;nuclear speck;nucleolus;nucleus	1.2712	0.0293465	+	D1_D2
491	1.00662	1.40502	1.12719	1.0338	0.912573	0.80592	0.799958	0.908918	O35295	Purb		1			DNA replication factor A complex;nucleus	1.32497	0.0154027	+	D1_D2
492	0.875783	0.959512	0.875783	1.09881	0.991739	1.34488	0.945296	0.908203	Q922Q8	Lrrc59		1			endoplasmic reticulum;endoplasmic reticulum membrane;integral component of membrane;mitochondrial nucleoid;nuclear envelope;organelle membrane	0.916713	0.435791
493	1.02756	1.40493	0.995765	1.00207	0.57944	1.20387	0.880001	0.906357	Q9CQZ6	Ndufb3	Alzheimer disease;Huntington disease;Metabolic pathways;Non-alcoholic fatty liver disease (NAFLD);Oxidative phosphorylation;Parkinson disease;Retrograde endocannabinoid signaling;Thermogenesis			1	integral component of membrane;mitochondrial inner membrane;mitochondrial respiratory chain complex I;mitochondrion	1.26849	0.216192
494	0.928667	1.12336	0.751346	0.885984	1.27588	1.18851	0.940388	0.905866	P03911	Mtnd4	Metabolic pathways;Oxidative phosphorylation;Parkinson disease;Retrograde endocannabinoid signaling;Thermogenesis			1	integral component of membrane;mitochondrial respiratory chain complex I;mitochondrion	0.85628	0.238318
495	1.21911	1.0498	1.06193	1.13705	0.875722	0.80254	0.950573	0.903276	Q8CGK7;P63094;Q6R0H7	Gnal;Gnas	Adrenergic signaling in cardiomyocytes;Alcoholism;Aldosterone synthesis and secretion;Amoebiasis;Amphetamine addiction;Bile secretion;Calcium signaling pathway;cAMP signaling pathway;Chagas disease (American trypanosomiasis);Circadian entrainment;Cocaine addiction;Cortisol synthesis and secretion;Cushing syndrome;Dilated cardiomyopathy (DCM);Dopaminergic synapse;Endocrine and other factor-regulat…	1	1		apical plasma membrane;cytoplasm;cytosol;dendrite;endosome;heterotrimeric G-protein complex;intrinsic component of membrane;membrane;membrane raft;neuronal cell body;nucleus;perinuclear region of cytoplasm;plasma membrane;recycling endosome;ruffle;trans-Golgi network membrane	1.26502	0.00318639	+	D1_D2
496	0.984765	0.939189	0.943981	1.13637	0.957835	0.855439	1.27985	0.902574	Q8C129	Lnpep	Renin-angiotensin system	1			cytoplasm;cytoplasmic vesicle membrane;endomembrane system;integral component of plasma membrane;membrane;perinuclear region of cytoplasm;plasma membrane	1.01184	0.910403
497	0.984522	0.855876	1.00745	0.940649	0.796884	1.26988	1.24277	0.901962	P06151	Ldha	Central carbon metabolism in cancer;Cysteine and methionine metabolism;Glucagon signaling pathway;Glycolysis / Gluconeogenesis;HIF-1 signaling pathway;Metabolic pathways;Propanoate metabolism;Pyruvate metabolism		1		cytosol;mitochondrion;sperm fibrous sheath	0.915984	0.498468
498	0.956172	1.04562	0.87437	0.98054	0.940869	1.39932	0.901557	0.901557	Q9CX34	Sugt1	NOD-like receptor signaling pathway	1			cytoplasm;nucleus;protein-containing complex	0.946039	0.641123
499	0.803575	0.891133	1.03874	0.808426	1.49611	1.13941	0.922052	0.90055	P12960	Cntn1	Cell adhesion molecules (CAMs)			1	anchored component of postsynaptic membrane;anchored component of presynaptic membrane;membrane raft;myelin sheath;plasma membrane	0.807331	0.156674
500	0.834716	1.62798	0.89989	1.21522	0.774944	0.89989	0.847478	0.89989	Q9Z204	Hnrnpc	Spliceosome	1	1		actin cytoskeleton;catalytic step 2 spliceosome;cytosol;nucleoplasm;nucleoplasmic periphery of the nuclear pore complex;nucleus;pronucleus;protein-containing complex;spliceosomal complex;telomerase holoenzyme complex	1.29289	0.152458
501	1.03709	0.849216	1.08153	1.08798	0.843844	1.25682	0.944463	0.899055	P17665	Cox7c	Alzheimer disease;Cardiac muscle contraction;Huntington disease;Metabolic pathways;Non-alcoholic fatty liver disease (NAFLD);Oxidative phosphorylation;Parkinson disease;Thermogenesis			1	integral component of membrane;mitochondrial inner membrane;mitochondrial respiratory chain complex IV;mitochondrion	1.03573	0.75093
502	0.935959	1.33556	0.884117	1.2	0.731213	1.00714	1.00714	0.89887	P09405	Ncl		1			cell cortex;cell surface;cytoplasm;cytoplasmic ribonucleoprotein granule;dense fibrillar component;fibrillar center;nucleolus;nucleoplasm;nucleus;ribonucleoprotein complex	1.18761	0.215372
503	0.967832	1.14227	0.923517	1.11282	0.952954	1.06383	0.93891	0.897863	Q9DBG6	Rpn2	Metabolic pathways;N-Glycan biosynthesis;Protein processing in endoplasmic reticulum			1	autophagosome membrane;integral component of membrane;oligosaccharyltransferase complex;rough endoplasmic reticulum	1.07378	0.303415
504	0.985468	0.963505	0.656396	0.781405	1.60335	1.30914	0.80476	0.895981	O55234	Psmb5	Proteasome	1	1		centrosome;cytoplasm;cytosol;nucleoplasm;nucleus;proteasome complex;proteasome core complex;proteasome core complex, beta-subunit complex	0.753165	0.181386
505	1.29339	0.907894	1.09208	1.08242	0.529876	1.01684	1.18227	0.895229	Q9EPK7	Xpo7		1			cytoplasm;nuclear pore;nucleus	1.24906	0.283418
506	0.977484	1.19617	0.977484	1.08474	1.07019	0.972751	0.826185	0.894993	Q61171	Prdx2			1		cytosol;mitochondrion;myelin sheath	1.12654	0.157137
507	1.08443	0.975026	1.1233	1.00422	0.894792	1.04842	0.975026	0.894792	Q99KI0	Aco2	2-Oxocarboxylic acid metabolism;Biosynthesis of amino acids;Carbon metabolism;Citrate cycle (TCA cycle);Glyoxylate and dicarboxylate metabolism;Metabolic pathways		1		cytosol;mitochondrion;myelin sheath	1.09872	0.111246
508	1.01972	0.746101	0.83472	1.02904	1.22054	1.08339	1.17193	0.894565	Q8JZU2	Slc25a1				1	integral component of membrane;mitochondrial inner membrane;mitochondrion	0.82861	0.122553
509	1.02489	1.11581	1.14113	1.01628	0.984712	0.952522	0.872556	0.8921	P60122	Ruvbl1	Wnt signaling pathway	1	1		cytosol;Ino80 complex;MLL1 complex;NuA4 histone acetyltransferase complex;nuclear matrix;nucleoplasm;nucleus;protein-containing complex;R2TP complex;ribonucleoprotein complex;Swr1 complex	1.16093	0.0104841	+	D1_D2
510	0.914686	1.17238	0.961361	1.06683	1.01682	1.09901	0.876913	0.891995	Q91VD9	Ndufs1	Alzheimer disease;Huntington disease;Metabolic pathways;Non-alcoholic fatty liver disease (NAFLD);Oxidative phosphorylation;Parkinson disease;Retrograde endocannabinoid signaling;Thermogenesis			1	mitochondrial intermembrane space;mitochondrial respiratory chain complex I;mitochondrion;myelin sheath;plasma membrane respiratory chain complex I	1.0591	0.485614
511	1.07649	1.15497	0.97426	1.03033	1.0683	0.844172	0.960764	0.890703	P61979	Hnrnpk	MicroRNAs in cancer;Spliceosome;Viral carcinogenesis	1	1		axon terminus;catalytic step 2 spliceosome;cell cortex;cell junction;cytoplasmic stress granule;cytosol;dendritic spine;glutamatergic synapse;mitochondrion;nuclear chromatin;nucleoplasm;nucleus;podosome;postsynapse;postsynaptic density;protein-DNA complex	1.12769	0.102553
512	1.24459	1.02192	0.922468	0.940195	0.961049	0.945356	1.07386	0.890569	Q8R4R6	Nup35	RNA transport	1			nuclear lamina;nuclear membrane;nuclear pore central transport channel;nuclear pore nuclear basket;nucleoplasm;plasma membrane	1.06149	0.477723
513	1.09373	1.03417	0.885192	1.00522	0.91199	1.17455	1.00522	0.889922	Q9CPP6	Ndufa5	Alzheimer disease;Huntington disease;Metabolic pathways;Non-alcoholic fatty liver disease (NAFLD);Oxidative phosphorylation;Parkinson disease;Retrograde endocannabinoid signaling;Thermogenesis			1	mitochondrial respiratory chain complex I;mitochondrion;respiratory chain complex I	1.01235	0.878917
514	1.02208	1.16512	1.07643	1.04754	0.805425	0.948047	1.04754	0.887818	P84089	Erh				1	membrane;methylosome;midbody	1.17264	0.0428214	+	D1_D2
515	1.08626	1.06074	0.974502	1.03619	0.768801	1.14315	1.04358	0.88677	Q60597	Ogdh	Carbon metabolism;Citrate cycle (TCA cycle);Metabolic pathways	1			mitochondrial matrix;mitochondrial membrane;mitochondrion;nucleus;oxoglutarate dehydrogenase complex	1.09365	0.362688
516	0.998864	1.05796	0.968053	1.07296	0.794958	1.0313	1.18937	0.886542	Q8CCK0	H2afy2	Alcoholism;Necroptosis;Systemic lupus erythematosus	1			Barr body;chromatin;nuclear chromatin;nucleoplasm;nucleosome;nucleus	1.06152	0.537148
517	0.967291	1.18043	1.10544	1.10544	0.967291	0.885167	0.903776	0.885167	Q91VM5	Rbmxl1	Spliceosome	1			mitochondrial inner membrane;mitochondrial matrix;mitochondrion	1.19467	0.00896132	+	D1_D2
518	0.150174	0.864057	0.767964	0.655299	1.15064	1.73805	1.78989	0.883923	Q3UX10	Tubal3	Apoptosis;Gap junction;Phagosome;Tight junction			1	cytoplasm;microtubule	0.379026	0.0708754
519	0.883267	1.34902	0.976888	0.976888	0.976888	0.976888	0.976888	0.883267	P99024	Tubb5	Gap junction;Phagosome	1	1		cell body;cytoplasm;cytoplasmic ribonucleoprotein granule;cytosol;membrane raft;microtubule;nuclear envelope lumen;nucleus;protein-containing complex;tubulin complex	1.08404	0.430889
520	1.11831	1.00628	0.98928	1.03223	0.610803	1.0658	1.29532	0.881974	P62264	Rps14	Ribosome	1	1		cytosolic small ribosomal subunit;mitochondrion;nucleolus;postsynaptic density	1.11491	0.528055
521	0.852015	1.1203	0.880373	1.09544	1.14606	1.14035	0.885087	0.880373	Q9DCH4	Eif3f	RNA transport			1	eukaryotic 43S preinitiation complex;eukaryotic 48S preinitiation complex;eukaryotic translation initiation factor 3 complex;eukaryotic translation initiation factor 3 complex, eIF3m	0.975064	0.815178
522	1.60841	0.834519	1.04048	0.784758	0.998354	1.1031	0.750537	0.87985	Q9DBJ1;O70250	Pgam1;Pgam2	Biosynthesis of amino acids;Carbon metabolism;Central carbon metabolism in cancer;Glucagon signaling pathway;Glycine, serine and threonine metabolism;Glycolysis / Gluconeogenesis;Metabolic pathways	1	1		cytoplasm;cytosol;myelin sheath;nucleus	1.10798	0.594638
523	0.947464	1.15889	0.916132	1.03652	0.869862	1.04536	1.14749	0.878279	Q9Z2D6	Mecp2		1	1		centrosome;chromatin;cytoplasm;cytosol;glutamatergic synapse;heterochromatin;mitochondrion;nuclear chromatin;nucleoplasm;nucleus;postsynapse;protein-containing complex	1.03278	0.720043
524	0.922629	1.42796	0.788517	1.15433	0.864759	1.10368	0.860676	0.877447	Q6P5F9	Xpo1	Human T-cell leukemia virus 1 infection;Influenza A;Ribosome biogenesis in eukaryotes;RNA transport	1	1		annulate lamellae;Cajal body;cytoplasm;cytosol;intracellular membrane-bounded organelle;kinetochore;nuclear membrane;nucleolus;nucleus;protein-containing complex;ribonucleoprotein complex	1.13572	0.40816
525	0.979486	1.11004	1.17242	0.954193	1.02486	0.984698	0.897033	0.877282	O55022	Pgrmc1				1	cell body;endoplasmic reticulum membrane;integral component of membrane;neuron projection;neuronal cell body;organelle membrane;synapse	1.11246	0.135103
526	1.11661	1.02831	0.876615	1.11661	0.995328	1.04485	0.94507	0.876615	P62631	Eef1a2	Legionellosis;RNA transport	1			cytoplasm;eukaryotic translation elongation factor 1 complex;myelin sheath;neuronal cell body;nucleus;synapse	1.06871	0.368114
527	0.850852	1.11841	1.16136	0.832249	0.809719	1.3387	1.01234	0.876374	O35633	Slc32a1	GABAergic synapse;Morphine addiction;Nicotine addiction;Retrograde endocannabinoid signaling;Synaptic vesicle cycle			1	cell tip;cone cell pedicle;dendrite;dendrite terminus;GABA-ergic synapse;inhibitory synapse;integral component of plasma membrane;integral component of synaptic vesicle membrane;intracellular organelle;neuron projection;neuron projection terminus;presynaptic active zone;synapse;synaptic vesicle	0.988919	0.939731
528	0.869571	1.10885	0.897904	1.11126	1.07072	0.974903	1.09048	0.876309	Q9D710	Tmx2				1	cell;integral component of membrane	0.991009	0.916969
529	1.14794	0.898128	1.09585	0.870699	1.13809	0.94367	1.02958	0.876036	Q8K215	Lyrm4		1			mitochondrion;nuclear body	1.00386	0.967057
530	1.01804	0.862175	1.0644	1.0644	0.894841	1.15668	1.0644	0.875071	Q61207	Psap	Lysosome			1	cytoplasm;extracellular space;intracellular membrane-bounded organelle;lysosome;mitochondrion	1.00778	0.929631
531	1.10652	0.951838	1.09204	0.996562	1.11105	0.975856	0.891166	0.874966	P67778	Phb		1			cell surface;cytoplasm;early endosome;extrinsic component of mitochondrial outer membrane;extrinsic component of presynaptic active zone membrane;GABA-ergic synapse;glutamatergic synapse;integral component of plasma membrane;mitochondrial crista;mitochondrial inner membrane;mitochondrion;myelin sheath;nucleoplasm;nucleus;plasma membrane;postsynaptic density	1.07907	0.289697
532	0.946053	1.10332	1.02131	1.1088	0.564939	1.26653	1.11595	0.873091	P10637	Mapt	Alzheimer disease;MAPK signaling pathway	1	1		axolemma;axon;axonal growth cone;axoneme;cell body;cytoplasm;cytoplasmic ribonucleoprotein granule;cytoplasmic side of plasma membrane;cytosol;dendrite;glial cell projection;growth cone;main axon;membrane raft;microtubule;microtubule cytoskeleton;neurofibrillary tangle;neuron projection;neuronal cell body;nuclear periphery;nuclear speck;nucleus;plasma membrane;postsynaptic density;somatodendritic…	1.14111	0.495176
533	1.02216	1.23115	1.15525	1.06621	0.836174	0.842132	0.974007	0.872916	Q91VC3	Eif4a3	mRNA surveillance pathway;RNA transport;Spliceosome	1	1		catalytic step 2 spliceosome;cytoplasm;dendrite;exon-exon junction complex;glutamatergic synapse;neuronal cell body;nuclear speck;nucleoplasm;nucleus;postsynaptic cytosol;ribonucleoprotein complex	1.26848	0.00472075	+	D1_D2
534	0.95941	1.45428	0.980621	1.16507	0.808236	0.95941	0.800212	0.872758	P42669	Pura		1			cytoplasm;dendrite;dendrite cytoplasm;DNA replication factor A complex;glutamatergic synapse;neuronal cell body;nucleus;postsynapse;postsynaptic density	1.30983	0.0424454	+	D1_D2
535	1.05891	1.00906	1.08126	1.09619	0.892276	1.05891	0.931091	0.872309	Q9CQZ5	Ndufa6	Alzheimer disease;Huntington disease;Metabolic pathways;Non-alcoholic fatty liver disease (NAFLD);Oxidative phosphorylation;Parkinson disease;Retrograde endocannabinoid signaling;Thermogenesis			1	mitochondrial membrane;mitochondrial respiratory chain complex I;mitochondrion	1.13342	0.0371455	+	D1_D2
536	0.942286	1.16586	1.03166	1.04906	0.858709	1.01945	1.06138	0.871603	Q9D0T1	Snu13	Ribosome biogenesis in eukaryotes;Spliceosome	1			box C/D snoRNP complex;dense fibrillar component;nucleolus;nucleus;plasma membrane;protein-containing complex;small-subunit processome;U2-type precatalytic spliceosome;U4/U6 x U5 tri-snRNP complex;U4atac snRNP	1.10075	0.215702
537	0.972038	1.15409	0.908191	1.16624	0.742408	1.12612	1.05944	0.87147	Q9DC16	Ergic1		1			endoplasmic reticulum membrane;endoplasmic reticulum-Golgi intermediate compartment;endoplasmic reticulum-Golgi intermediate compartment membrane;Golgi membrane;integral component of membrane;intracellular membrane-bounded organelle;nucleoplasm	1.11387	0.379565
538	0.938962	1.30079	1.09865	1.25519	0.851112	0.818597	0.865962	0.87074	Q9WV02	Rbmx	Spliceosome	1			catalytic step 2 spliceosome;extracellular exosome;nuclear euchromatin;nucleus;ribonucleoprotein complex;spliceosomal complex;supraspliceosomal complex	1.33812	0.00827693	+	D1_D2
539	1.2989	0.660436	1.02485	0.755889	1.32813	1.01957	1.04285	0.869371	P05064	Aldoa	Biosynthesis of amino acids;Carbon metabolism;Fructose and mannose metabolism;Glycolysis / Gluconeogenesis;HIF-1 signaling pathway;Metabolic pathways;Pentose phosphate pathway	1	1		actin cytoskeleton;cytoplasm;cytosol;extracellular exosome;extracellular space;M band;membrane;mitochondrion;myelin sheath;nuclear heterochromatin;protein-containing complex;sperm fibrous sheath;sperm head;Z disc	0.857749	0.41545
540	1.19036	1.18216	1.13332	0.930939	0.982021	0.977036	0.735252	0.868908	P62814	Atp6v1b2	Collecting duct acid secretion;Human papillomavirus infection;Metabolic pathways;mTOR signaling pathway;Oxidative phosphorylation;Phagosome;Rheumatoid arthritis;Synaptic vesicle cycle		1		cytoplasm;cytosol;endomembrane system;integral component of membrane;intracellular membrane-bounded organelle;melanosome;microvillus;myelin sheath;plasma membrane;proton-transporting V-type ATPase, V1 domain;ruffle	1.24752	0.0477972	+	D1_D2
541	0.989662	1.05929	0.989662	1.18442	0.786664	1.08422	1.038	0.868084	Q9WV55	Vapa	Cholesterol metabolism	1			bicellular tight junction;endoplasmic reticulum;endoplasmic reticulum membrane;Golgi membrane;integral component of membrane;membrane;microtubule cytoskeleton;nuclear membrane;perinuclear region of cytoplasm;plasma membrane;vesicle	1.1245	0.223699
542	1.28525	0.823613	1.0442	0.990705	1.43267	0.641187	0.914618	0.867759	Q8BI08	Mal2				1	apical plasma membrane;glutamatergic synapse;hippocampal mossy fiber to CA3 synapse;integral component of membrane;integral component of synaptic vesicle membrane;membrane raft	1.10705	0.610607
543	0.822233	1.13525	1.05749	1.2109	1.09592	0.912487	0.898447	0.867266	Q9CY50	Ssr1	Protein processing in endoplasmic reticulum			1	endoplasmic reticulum;endoplasmic reticulum membrane;integral component of membrane	1.1129	0.324317
544	1.2627	0.899213	1.10667	1.22515	0.643415	1.14265	0.852955	0.867254	P60202	Plp1				1	integral component of membrane;myelin sheath;plasma membrane	1.2971	0.112856
545	0.969412	1.09808	0.697988	0.750426	1.51912	1.12431	0.976266	0.864394	Q7TQF7	Amph	Endocytosis;Fc gamma R-mediated phagocytosis			1	axon terminus;cell junction;cytoskeleton;extrinsic component of synaptic vesicle membrane;glutamatergic synapse;leading edge membrane;photoreceptor ribbon synapse;plasma membrane;presynapse;presynaptic endocytic zone;synaptic vesicle	0.788651	0.191977
546	0.77204	0.845017	1.17005	1.53259	0.928436	0.755033	1.13294	0.863892	O35326;Q3TWW8;Q8VE97	Srsf4;Srsf5;Srsf6	Herpes simplex virus 1 infection;Spliceosome	1			nuclear speck;nucleus	1.14271	0.482938
547	1.06131	0.863557	0.84381	1.13866	1.22844	1.39144	0.609225	0.863557	Q9CQF9	Pcyox1	Terpenoid backbone biosynthesis			1	lysosome;plasma membrane;very-low-density lipoprotein particle	0.994767	0.979972
548	1.02455	0.932589	1.28436	0.83693	1.11313	0.817187	1.12793	0.863318	P48758	Cbr1	Arachidonic acid metabolism;Chemical carcinogenesis;Folate biosynthesis;Metabolic pathways;Metabolism of xenobiotics by cytochrome P450	1			cytoplasm;intracellular membrane-bounded organelle;microvillus;nucleus;plasma membrane	1.03769	0.77532
549	1.00388	1.5312	0.808189	0.988337	0.945872	0.872084	0.988337	0.862104	P48678	Lmna	Apoptosis;Arrhythmogenic right ventricular cardiomyopathy (ARVC);Dilated cardiomyopathy (DCM);Hypertrophic cardiomyopathy (HCM)	1			lamin filament;nuclear envelope;nuclear matrix;nuclear membrane;nucleoplasm;nucleus;perinuclear region of cytoplasm	1.14966	0.35205
550	1.08964	1.3484	1.00172	1.28411	0.691789	0.825581	0.898125	0.860634	P49312	Hnrnpa1	Spliceosome	1			cytoplasm;nucleoplasm;nucleus;ribonucleoprotein complex;spliceosomal complex	1.43844	0.00683687	+	D1_D2
551	1.06103	1.14595	0.841458	1.20587	1.21654	0.694038	0.974702	0.860412	Q9D1L9	Lamtor5	mTOR signaling pathway		1		cytosol;lysosome;Ragulator complex	1.14891	0.365313
552	0.957752	1.22751	1.24671	1.4122	0.47543	0.647055	1.17305	0.860297	Q8CJ40	Crocc			1		actin cytoskeleton;centriole;centrosome;ciliary rootlet;cytosol;photoreceptor inner segment;plasma membrane	1.60689	0.0643959
553	1.19039	0.902397	1.04409	1.14236	0.778344	1.1035	0.979854	0.859065	Q9QZD9	Eif3i	RNA transport			1	eukaryotic 43S preinitiation complex;eukaryotic 48S preinitiation complex;eukaryotic translation initiation factor 3 complex;eukaryotic translation initiation factor 3 complex, eIF3m	1.15378	0.193961
554	0.886419	1.13343	1.17474	0.993486	0.876982	1.12856	0.94878	0.857605	Q9JIF7	Copb1			1		COPI vesicle coat;COPI-coated vesicle;cytosol;endoplasmic reticulum-Golgi intermediate compartment;Golgi apparatus;Golgi membrane;Golgi-associated vesicle;intracellular membrane-bounded organelle;plasma membrane	1.09848	0.334944
555	1.08221	1.41189	0.811285	1.1314	1.04892	0.746854	0.913572	0.853866	P62137	Ppp1ca	Adrenergic signaling in cardiomyocytes;Alcoholism;Amphetamine addiction;cAMP signaling pathway;Cellular senescence;cGMP-PKG signaling pathway;Dopaminergic synapse;Focal adhesion;Herpes simplex virus 1 infection;Hippo signaling pathway;Inflammatory mediator regulation of TRP channels;Insulin resistance;Insulin signaling pathway;Long-term potentiation;mRNA surveillance pathway;Oocyte meiosis;Oxytoc…	1	1		cell-cell adherens junction;cytoplasm;cytosol;dendritic spine;glutamatergic synapse;glycogen granule;neuron projection;neuronal cell body;nuclear chromosome, telomeric region;nucleolus;nucleoplasm;nucleus;perikaryon;plasma membrane;postsynapse;presynapse;protein phosphatase type 1 complex;PTW/PP1 phosphatase complex	1.23083	0.172216
556	0.699463	1.66666	0.793277	0.997872	1.18467	0.932078	0.874133	0.851842	Q8CGY8	Ogt	Insulin resistance;Other types of O-glycan biosynthesis	1	1		cytoplasm;cytosol;euchromatin;histone acetyltransferase complex;mitochondrial membrane;mitochondrion;neuron projection;neuronal cell body;nucleoplasm;nucleus;plasma membrane;protein-containing complex;zymogen granule	1.02927	0.893125
557	0.745961	1.13517	1.08885	1.10444	0.421506	1.55506	1.09778	0.85124	Q8R570	Snap47		1			asymmetric synapse;BLOC-1 complex;dendrite;glutamatergic synapse;hippocampal mossy fiber to CA3 synapse;membrane;neuronal cell body;perinuclear region of cytoplasm;plasma membrane;postsynaptic density;SNARE complex;synaptic vesicle membrane	1.13551	0.680321
558	0.885751	1.03362	0.909732	1.07679	0.845436	1.28924	1.10824	0.85119	Q9CPR4	Rpl17		1	1		A band;cytosolic large ribosomal subunit;nucleus;polysome;synapse	0.966411	0.77478
559	0.991506	1.20803	0.978063	1.36318	0.383279	1.22163	1.00441	0.8499	Q80WJ7	Mtdh		1			apical plasma membrane;bicellular tight junction;cytoplasm;endoplasmic reticulum;endoplasmic reticulum membrane;fibrillar center;integral component of membrane;intercellular canaliculus;nuclear body;nuclear membrane;nucleolus;nucleus;perinuclear region of cytoplasm	1.41381	0.241796
560	1.29376	0.52875	0.789198	1.29923	1.05727	1.21648	0.966761	0.848554	O88935	Syn1			1		anchored component of synaptic vesicle membrane;axon;cell junction;cytoskeleton;cytosol;dendrite;extrinsic component of synaptic vesicle membrane;Golgi apparatus;intracellular organelle;myelin sheath;postsynaptic density;presynapse;presynaptic active zone;Schaffer collateral - CA1 synapse;synapse;synaptic vesicle;synaptic vesicle membrane;synaptonemal complex	0.902967	0.672669
561	1.20276	1.2506	0.875893	0.929394	1.09214	0.789674	1.01292	0.846615	Q9CQG6	Tmem147				1	endoplasmic reticulum membrane;integral component of membrane;protein-containing complex	1.13433	0.324311
562	0.958249	1.36728	1.03933	1.15444	0.772759	0.969273	0.893445	0.845222	Q61937	Npm1		1	1		centrosome;cytoplasm;cytosol;granular component;large ribosomal subunit;nuclear matrix;nuclear speck;nucleolus;nucleoplasm;nucleus;protein-containing complex;protein-DNA complex;ribonucleoprotein complex;small ribosomal subunit;spindle pole centrosome	1.29117	0.0299636	+	D1_D2
563	1.08849	0.902615	1.05564	1.04654	0.853422	1.13147	1.07804	0.843787	Q9D0M3	Cyc1	Alzheimer disease;Cardiac muscle contraction;Huntington disease;Metabolic pathways;Non-alcoholic fatty liver disease (NAFLD);Oxidative phosphorylation;Parkinson disease;Thermogenesis			1	integral component of membrane;mitochondrial inner membrane;mitochondrial respiratory chain complex III;mitochondrion	1.05434	0.567087
564	1.32787	0.875444	1.07851	0.748047	1.28104	0.907553	0.943096	0.838442	Q60605	Myl6	Oxytocin signaling pathway;Tight junction;Vascular smooth muscle contraction			1	brush border;myosin complex;unconventional myosin complex	1.00501	0.975442
565	0.953505	1.47834	0.986511	1.02138	0.815978	1.1208	0.789985	0.833497	Q9DCW4	Etfb			1		cytosol;mitochondrial electron transfer flavoprotein complex;mitochondrial matrix;mitochondrion	1.23926	0.150791
566	0.919268	1.05907	1.15101	1.03546	1.05907	0.914409	1.02887	0.832852	P57746	Atp6v1d	Collecting duct acid secretion;Human papillomavirus infection;Metabolic pathways;mTOR signaling pathway;Oxidative phosphorylation;Phagosome;Rheumatoid arthritis;Synaptic vesicle cycle			1	centrosome;cilium;membrane;proton-transporting V-type ATPase complex	1.08742	0.290375
567	0.445151	0.714088	0.791474	1.04583	2.68299	1.08688	0.401594	0.832	Q7TN98	Cpeb4	Oocyte meiosis;Progesterone-mediated oocyte maturation	1			cell junction;cytoplasm;dendrite;dendritic spine;endoplasmic reticulum;growth cone;messenger ribonucleoprotein complex;neuron projection;nucleus;perinuclear region of cytoplasm;postsynapse;postsynaptic density;postsynaptic membrane;synapse	0.720877	0.476143
568	1.02043	0.848125	1.12158	0.92704	1.0237	1.16631	1.06106	0.831749	P32020	Scp2	Biosynthesis of unsaturated fatty acids;Fatty acid metabolism;Metabolic pathways;Peroxisome;PPAR signaling pathway;Primary bile acid biosynthesis	1	1		cytosol;endoplasmic reticulum;extrinsic component of membrane;extrinsic component of mitochondrial outer membrane;intracellular membrane-bounded organelle;membrane;mitochondrion;nucleoplasm;nucleus;peroxisomal matrix;peroxisome;protein-containing complex	0.961308	0.687346
569	0.991067	0.950876	1.02081	0.937464	0.928768	1.11202	1.22732	0.831673	Q8BXZ1	Tmx3				1	cell surface;endoplasmic reticulum membrane;integral component of membrane	0.961722	0.678623
570	1.13291	0.96744	1.04576	1.06098	0.734558	1.0712	1.15585	0.831305	Q91YQ5	Rpn1	Metabolic pathways;N-Glycan biosynthesis;Protein processing in endoplasmic reticulum		1		cytosol;endoplasmic reticulum;endoplasmic reticulum membrane;integral component of membrane;melanosome;oligosaccharyltransferase complex;rough endoplasmic reticulum	1.12616	0.325912
571	1.00231	1.28886	1.10374	1.28207	0.541588	1.0658	0.885186	0.830446	P17426	Ap2a1	Endocrine and other factor-regulated calcium reabsorption;Endocytosis;Huntington disease;Synaptic vesicle cycle			1	AP-2 adaptor complex;apical plasma membrane;basolateral plasma membrane;clathrin-coated vesicle;filopodium tip;membrane coat;protein-containing complex;secretory granule	1.4407	0.0573784
572	0.798666	0.955226	0.931395	1.30533	0.935967	1.17096	1.07339	0.829063	D3YXK2	Safb		1			nucleoplasm;nucleus	0.987516	0.925007
573	0.757572	0.541147	0.920632	1.12254	1.45522	1.47409	0.90129	0.827517	P25444	Rps2	Ribosome	1	1		cytosolic small ribosomal subunit;nucleoplasm;ribonucleoprotein complex;synapse	0.717354	0.179188
574	0.764094	0.872949	1.02318	1.4356	0.89988	1.40788	0.769059	0.827361	Q8K021	Scamp1				1	clathrin-coated vesicle;cytoplasmic vesicle membrane;Golgi apparatus;Golgi membrane;integral component of membrane;integral component of synaptic vesicle membrane;recycling endosome membrane;synapse;synaptic vesicle;synaptic vesicle membrane;trans-Golgi network;trans-Golgi network membrane;zymogen granule membrane	1.04997	0.808209
575	1.05257	1.06347	1.33304	0.772432	1.23909	0.819039	0.894059	0.826302	Q9CWL8	Ctnnbl1	Spliceosome	1			nucleoplasm;nucleus;Prp19 complex;spliceosomal complex	1.1135	0.496374
576	1.44607	0.825717	1.20023	0.936999	0.48602	1.12299	1.15625	0.825717	P50544	Acadvl	Fatty acid degradation;Fatty acid metabolism;Metabolic pathways	1	1		cytosol;mitochondrial inner membrane;mitochondrial membrane;mitochondrial nucleoid;mitochondrion;nucleolus;nucleus	1.26701	0.35659
577	0.879783	1.42915	1.02127	1.29513	0.659569	0.922534	0.968935	0.823631	Q8K310	Matr3		1			cytoplasm;nuclear matrix;nucleus	1.36038	0.0699189
578	1.2766	1.52177	0.611419	1.15768	0.344646	1.52177	0.744843	0.821257	Q9QXX4	Slc25a13				1	integral component of membrane;mitochondrial inner membrane;mitochondrion	1.43885	0.355763
579	0.983225	1.03519	1.01279	1.12327	0.842431	1.08369	1.09876	0.820654	Q9ESW4	Agk	Glycerolipid metabolism;Metabolic pathways			1	integral component of mitochondrial inner membrane;intracellular membrane-bounded organelle;membrane;mitochondrial inner membrane;mitochondrial intermembrane space;mitochondrion;TIM22 mitochondrial import inner membrane insertion complex	1.08904	0.347596
580	0.915231	1.08068	1.14303	1.03484	0.992403	1.13096	0.882976	0.819869	P97300	Nptn				1	axon;dendrite;integral component of membrane;plasma membrane;presynaptic membrane	1.09543	0.323304
581	0.976659	0.950805	1.06197	1.13596	0.769664	1.28386	1.0014	0.819677	Q9WUM5	Suclg1	Carbon metabolism;Citrate cycle (TCA cycle);Metabolic pathways;Propanoate metabolism			1	mitochondrial inner membrane;mitochondrion;plasma membrane;protein-containing complex;succinate-CoA ligase complex (GDP-forming)	1.08407	0.533511
582	1.18554	1.31837	1.22677	1.29568	0.268836	0.994132	0.893129	0.817547	P28659	Celf1		1			cytoplasm;nucleoplasm;nucleus;ribonucleoprotein complex	1.88892	0.0823978
583	0.827139	1.7507	0.827139	1.97713	0.184909	0.661455	0.955067	0.81646	E9Q5C9	Nolc1		1			box C/D snoRNP complex;box H/ACA snoRNP complex;Cajal body;cytoplasm;fibrillar center;nucleolus;nucleoplasm;small nuclear ribonucleoprotein complex	2.23226	0.119317
584	0.941621	1.2459	1.00727	1.19426	0.698413	1.1227	0.973879	0.815958	Q3UHL1	Camkv				1	cytoplasmic vesicle membrane;glutamatergic synapse;plasma membrane;postsynapse	1.22677	0.148263
585	0.893599	1.20999	1.04422	1.09364	0.720428	1.4078	0.815162	0.815162	Q99M71	Epdr1				1	extracellular space;lysosome	1.16343	0.387511
586	1.08542	1.3008	1.01089	1.07964	0.6915	0.88962	1.13207	0.810063	Q9CQI7;Q62189	Snrpa;Snrpb2	Spliceosome	1			catalytic step 2 spliceosome;fibrillar center;nuclear speck;nucleoplasm;nucleus;small nuclear ribonucleoprotein complex;spliceosomal complex;U1 snRNP;U2 snRNP;U2-type catalytic step 2 spliceosome;U2-type precatalytic spliceosome	1.28558	0.0743514
587	1.12353	0.685322	1.15105	0.817115	1.55848	1.05383	0.803326	0.807349	P17182	Eno1	Biosynthesis of amino acids;Carbon metabolism;Glycolysis / Gluconeogenesis;HIF-1 signaling pathway;Metabolic pathways;RNA degradation		1		cell cortex region;cell surface;cytoplasm;cytosol;extrinsic component of plasma membrane;growth cone;membrane;membrane raft;myelin sheath;neuron projection;phosphopyruvate hydratase complex;plasma membrane;synaptic membrane	0.908046	0.647783
588	1.05759	0.974353	1.1189	1.23874	0.683394	1.09032	1.03144	0.805272	Q99LY9	Ndufs5	Alzheimer disease;Huntington disease;Metabolic pathways;Non-alcoholic fatty liver disease (NAFLD);Oxidative phosphorylation;Parkinson disease;Retrograde endocannabinoid signaling;Thermogenesis			1	mitochondrial intermembrane space;mitochondrial respiratory chain complex I;mitochondrion	1.23253	0.132469
589	1.14926	1.11387	0.892956	1.16102	0.889713	1.04449	0.94469	0.804003	Q3UKJ7	Smu1		1			cytoplasm;nuclear speck;nucleus;U2-type precatalytic spliceosome	1.171	0.104938
590	1.02461	0.840006	1.06905	0.996091	0.697827	1.28583	1.28583	0.800761	Q9D1Q6	Erp44				1	cell surface;endoplasmic reticulum lumen;endoplasmic reticulum membrane;endoplasmic reticulum-Golgi intermediate compartment	0.998002	0.990867
591	1.1144	0.862189	1.19125	0.803823	1.22338	0.881189	1.12427	0.799498	Q80UW8	Polr2e	Cytosolic DNA-sensing pathway;Huntington disease;RNA polymerase	1			nucleoplasm;nucleus;RNA polymerase I complex;RNA polymerase II, core complex;RNA polymerase III complex	0.987127	0.928559
592	0.813394	1.74916	0.948558	1.16787	0.657913	0.938339	0.926569	0.798198	Q9D0E1	Hnrnpm	Spliceosome	1			catalytic step 2 spliceosome;cell surface;collagen-containing extracellular matrix;cytoplasm;nuclear matrix;nucleoplasm;nucleus;paraspeckles;post-mRNA release spliceosomal complex;ribonucleoprotein complex;spliceosomal complex	1.36307	0.145925
593	0.821581	1.584	0.984719	0.89401	1.26295	0.829816	0.829816	0.793112	Q99LF4	Rtcb		1	1		cytoplasm;cytosol;endoplasmic reticulum membrane;intracellular membrane-bounded organelle;nuclear envelope;nucleoplasm;nucleus;tRNA-splicing ligase complex	1.13526	0.514007
594	1.10746	1.4001	0.746327	1.0538	0.576757	1.18944	1.13395	0.792155	Q8VDW0;Q9Z1N5	Ddx39a;Ddx39b	mRNA surveillance pathway;RNA transport;Spliceosome	1			cytoplasm;nuclear matrix;nuclear speck;nucleus;protein-containing complex;spliceosomal complex;transcription export complex;U4 snRNP;U6 snRNP	1.18606	0.454481
595	0.82362	1.38808	0.929683	1.3142	0.635849	1.15437	0.963021	0.791179	P32067	Ssb	Systemic lupus erythematosus	1			cytoplasm;nucleus;ribonucleoprotein complex	1.25713	0.253874
596	1.00232	1.43274	0.934505	1.2701	0.667389	0.865809	1.03636	0.790776	Q8BG81	Poldip3		1			cytoplasmic ribonucleoprotein granule;nuclear speck	1.37739	0.0563073
597	1.56429	0.859321	1.16201	0.847464	1.18849	0.72967	0.859321	0.789434	O89001	Cpd		1			extracellular space;integral component of membrane;intracellular membrane-bounded organelle;nucleus;perinuclear region of cytoplasm;plasma membrane;trans-Golgi network	1.22477	0.304337
598	1.07741	0.71569	1.11531	0.844365	1.00125	1.14531	1.3137	0.786967	O89053	Coro1a	Phagosome;Tuberculosis		1		actin filament;axon;cell leading edge;cell-cell junction;cortical actin cytoskeleton;cytoplasm;cytosol;early endosome;glutamatergic synapse;immunological synapse;lamellipodium;phagocytic cup;phagocytic vesicle;phagocytic vesicle membrane;plasma membrane;protein-containing complex;stereocilium tip;synapse	0.884663	0.449422
599	1.14273	0.913095	1.16707	1.06953	0.742354	0.97967	1.19944	0.78611	Q9CQE8	RTRAF		1	1		centrosome;cytoplasm;cytosol;mitotic spindle;nucleoplasm;nucleus;perinuclear region of cytoplasm;tRNA-splicing ligase complex	1.17395	0.240118
600	1.57466	0.64095	0.870685	0.717188	1.99701	0.669381	0.745521	0.7846	Q9Z0N1;Q9Z0N2	Eif2s3x;Eif2s3y	RNA transport		1		cytoplasm;cytosol;eukaryotic translation initiation factor 2 complex	0.947514	0.872816
601	1.24284	0.971626	0.682113	0.52111	1.64968	1.25304	0.895058	0.784535	P60843;P10630	Eif4a1;Eif4a2	RNA transport	1			cytoplasm;perinuclear region of cytoplasm	0.737425	0.276834
602	1.15338	0.811788	0.767897	0.842365	0.710655	1.15338	1.77742	0.783123	P10649	Gstm1	Chemical carcinogenesis;Drug metabolism - cytochrome P450;Drug metabolism - other enzymes;Fluid shear stress and atherosclerosis;Glutathione metabolism;Hepatocellular carcinoma;Metabolic pathways;Metabolism of xenobiotics by cytochrome P450;Pathways in cancer;Platinum drug resistance		1		cytosol;extracellular region;intercellular bridge;myelin sheath;protein-containing complex	0.853576	0.513283
603	0.941516	1.32226	1.0698	1.16432	0.888841	0.99136	0.839117	0.782783	Q8R081	Hnrnpl		1	1		cytoplasm;cytosol;nucleoplasm;nucleus;perinuclear region of cytoplasm;pronucleus;ribonucleoprotein complex;ribonucleoprotein granule	1.27938	0.0301104	+	D1_D2
604	1.11364	1.24986	1.26509	1.2945	0.556904	0.842326	0.896161	0.781528	Q8BMF3	Me3	Carbon metabolism;Metabolic pathways;PPAR signaling pathway;Pyruvate metabolism			1	mitochondrial matrix;mitochondrion	1.62296	0.00481903	+	D1_D2
605	0.97382	1.15714	0.862947	1.04682	0.890702	1.07107	1.21682	0.780682	P80315	Cct4		1	1		cell body;centrosome;chaperonin-containing T-complex;cilium;cytosol;melanosome;microtubule;nucleoplasm;zona pellucida receptor complex	1.02948	0.810457
606	0.762695	1.50183	1.01469	1.2934	0.744967	0.894873	1.00814	0.779395	F6ZDS4	Tpr	Pathways in cancer;RNA transport;Thyroid cancer	1			cytoplasm;cytoplasmic dynein complex;extrinsic component of membrane;kinetochore;mitotic spindle;nuclear envelope;nuclear inclusion body;nuclear membrane;nuclear periphery;nuclear pore;nuclear pore nuclear basket;nucleus	1.30156	0.157824
607	0.850998	1.44165	0.899042	1.21147	0.786688	1.00754	1.02794	0.774682	P47754	Capza2	Endocytosis			1	actin cortical patch;brush border;cortical cytoskeleton;F-actin capping protein complex;membrane	1.20623	0.24787
608	1.15504	0.933966	1.03241	1.22192	0.95653	0.950898	0.977012	0.772211	O88307	Sorl1		1			early endosome;endoplasmic reticulum;endosome;extracellular space;Golgi apparatus;Golgi cisterna;integral component of membrane;low-density lipoprotein particle;membrane;multivesicular body;neuronal cell body;nuclear envelope lumen;perinuclear region of cytoplasm;recycling endosome;trans-Golgi network	1.1867	0.0798743
609	1.15182	1.24578	0.954206	1.10075	0.739971	1.00716	1.0291	0.771223	Q8QZY1	Eif3l		1			eukaryotic 43S preinitiation complex;eukaryotic 48S preinitiation complex;eukaryotic translation initiation factor 3 complex;fibrillar center;nucleolus;nucleoplasm	1.26343	0.0639775
610	0.701925	1.4144	0.989707	1.04839	0.875574	0.999086	1.2006	0.77032	Q6ZWR6	Syne1		1			cytoplasm;dendritic spine;dendritic spine head;Golgi apparatus;integral component of membrane;meiotic nuclear membrane microtubule tethering complex;midbody;nuclear envelope;nuclear membrane;nuclear outer membrane;nucleolus;nucleoplasm;P-body;perinuclear region of cytoplasm;postsynaptic membrane;sarcomere;spindle	1.06226	0.737647
611	1.12602	0.900255	0.856632	1.22562	1.39306	0.871523	0.856632	0.770253	Q9ER00	Stx12	Phagosome			1	BLOC-1 complex;early endosome membrane;endomembrane system;Golgi membrane;integral component of membrane;integral component of synaptic vesicle membrane;membrane raft;phagocytic vesicle;phagophore assembly site;postsynaptic recycling endosome;recycling endosome membrane;SNARE complex;synaptic vesicle;vesicle	1.07361	0.668074
612	0.847878	1.40401	0.997718	1.23021	0.880198	0.704454	1.16541	0.770125	Q62318	Trim28		1			chromatin;nuclear euchromatin;nuclear heterochromatin;nucleoplasm;nucleus;RNA polymerase II transcription factor complex	1.27293	0.174173
613	0.884664	0.884664	1.01197	1.14989	1.02075	1.34747	0.931977	0.768611	Q8CHT1	Ngef	Axon guidance		1		cytosol;glutamatergic synapse;growth cone;membrane	0.980525	0.886961
614	1.09159	1.07841	1.09159	1.22287	0.799141	1.03097	0.918711	0.766725	Q9CZW5	Tomm70				1	integral component of mitochondrial outer membrane;mitochondrial outer membrane translocase complex;mitochondrion	1.28277	0.0149869	+	D1_D2
615	1.1023	1.21141	1.1023	1.21141	0.692585	0.812432	1.1023	0.765268	Q9CX86	Hnrnpa0		1			nucleoplasm;ribonucleoprotein complex	1.3922	0.0188692	+	D1_D2
616	0.894619	1.19041	1.09141	1.05552	0.856737	1.26431	0.882415	0.764571	P62862	Fau			1		cytosolic small ribosomal subunit;extracellular space;intracellular	1.13828	0.337001
617	1.14833	0.830518	1.17352	1.09799	0.718936	1.09263	1.17352	0.764553	Q9CXZ1	Ndufs4	Alzheimer disease;Huntington disease;Metabolic pathways;Non-alcoholic fatty liver disease (NAFLD);Oxidative phosphorylation;Parkinson disease;Retrograde endocannabinoid signaling;Thermogenesis			1	mitochondrial respiratory chain complex I;mitochondrion;respiratory chain complex I	1.14911	0.382489
618	1.15479	0.828773	1.07136	1.11928	0.834715	1.11333	1.11333	0.764436	Q8R1I1	Uqcr10	Alzheimer disease;Cardiac muscle contraction;Huntington disease;Metabolic pathways;Non-alcoholic fatty liver disease (NAFLD);Oxidative phosphorylation;Parkinson disease;Thermogenesis			1	mitochondrial inner membrane;mitochondrial respiratory chain complex III;mitochondrion	1.09754	0.479311
619	0.850896	1.45927	0.855567	1.06623	1.01075	1.17441	0.821065	0.761807	P60335	Pcbp1	Ferroptosis;Spliceosome	1	1		cytoplasm;cytoplasmic ribonucleoprotein granule;cytosol;nuclear speck;nucleoplasm;nucleus	1.11137	0.535676
620	0.854133	1.0578	1.18624	1.1409	0.963281	1.16526	0.874223	0.758168	Q9WTM5	Ruvbl2		1	1		centrosome;cytosol;Ino80 complex;MLL1 complex;NuA4 histone acetyltransferase complex;nuclear euchromatin;nucleoplasm;nucleus;R2TP complex;ribonucleoprotein complex;Swr1 complex	1.13226	0.326269
621	0.869795	0.825271	2.04102	0.716186	1.80725	0.289523	0.693568	0.757388	Q7JJ13	Brd2		1			cytoplasm;nuclear speck;nucleoplasm;nucleus	1.3978	0.478457
622	1.76461	0.846995	1.00435	0.892378	1.11398	0.777459	0.843317	0.756911	Q7TPR4;O88990;P57780	Actn1;Actn3;Actn4	Adherens junction;Amoebiasis;Arrhythmogenic right ventricular cardiomyopathy (ARVC);Focal adhesion;Leukocyte transendothelial migration;Regulation of actin cytoskeleton;Systemic lupus erythematosus;Tight junction;Viral carcinogenesis	1	1		actin filament;brush border;cell projection;cell-cell junction;cortical cytoskeleton;cytoplasm;cytosol;dendritic spine;dense core granule membrane;fascia adherens;focal adhesion;glutamatergic synapse;intracellular;neuron projection;nuclear body;nucleus;perinuclear region of cytoplasm;plasma membrane;protein-containing complex;pseudopodium;ribonucleoprotein complex;ruffle;sarcomere;secretory granu…	1.24765	0.289588
623	0.920061	0.709264	1.11118	0.788422	1.95697	0.68683	1.07046	0.756808	Q80U78	Pum1		1	1		cytoplasm;cytoplasmic stress granule;cytosol;nuclear speck;nucleoplasm;nucleus;P-body	0.851226	0.552487
624	1.44097	1.74755	1.67969	0.753643	0.424816	0.918104	0.281587	0.753643	Q8BU11	Tox4		1			chromatin;nuclear chromosome, telomeric region;PTW/PP1 phosphatase complex	2.49116	0.0337605	+	D1_D2
625	0.761241	1.32413	1.21992	0.740894	1.16127	1.06773	0.976251	0.748553	Q91WQ3	Yars	Aminoacyl-tRNA biosynthesis	1	1		aminoacyl-tRNA synthetase multienzyme complex;cytosol;methionyl glutamyl tRNA synthetase complex;nuclear body	1.00136	0.994225
626	1.15386	1.35086	0.966439	1.44342	0.467073	1.02981	0.841215	0.747325	Q99020	Hnrnpab		1	1		cytoplasm;nucleoplasm;nucleus;presynaptic cytosol;ribonucleoprotein complex;RNA polymerase II transcription factor complex	1.63754	0.0409344	+	D1_D2
627	0.993775	0.940368	1.14734	1.13531	0.829601	1.23175	0.977634	0.744229	Q91YT0	Ndufv1	Alzheimer disease;Huntington disease;Metabolic pathways;Non-alcoholic fatty liver disease (NAFLD);Oxidative phosphorylation;Parkinson disease;Retrograde endocannabinoid signaling;Thermogenesis		1		cytosol;mitochondrial inner membrane;mitochondrial respiratory chain complex I;mitochondrion	1.13117	0.344626
628	1.0851	1.14076	1.11901	0.840628	0.682575	1.36002	1.03002	0.741885	Q9D3A9	Ttyh1				1	axon;chloride channel complex;filopodium membrane;filopodium tip;plasma membrane;smooth endoplasmic reticulum membrane;synapse	1.1319	0.502389
629	1.15582	0.899611	1.11031	0.78462	1.50071	0.957288	0.854012	0.737622	Q9Z2U0;Q9CWH6	Psma7;Psma8	Proteasome	1	1		cytoplasm;cytosol;nucleoplasm;nucleus;postsynapse;proteasome complex;proteasome core complex;proteasome core complex, alpha-subunit complex;spermatoproteasome complex	1.00024	0.998982
630	1.88643	0.987141	0.249661	1.75971	0.249661	0.87924	1.2524	0.73575	P16388;P63141;B2RQA1;P16390	Kcna1;Kcna10;Kcna2;Kcna3			1		apical plasma membrane;axon;axon terminus;calyx of Held;cell junction;cell surface;cytoplasmic vesicle;cytosol;dendrite;endoplasmic reticulum;endoplasmic reticulum membrane;glutamatergic synapse;integral component of membrane;integral component of plasma membrane;integral component of postsynaptic membrane;integral component of presynaptic membrane;juxtaparanode region of axon;lamellipodium;lamel…	1.41814	0.571292
631	0.955895	0.720103	1.1506	1.01406	0.871345	1.31512	1.23784	0.73503	Q9ES97	Rtn3	Alzheimer disease			1	endoplasmic reticulum;endoplasmic reticulum membrane;Golgi membrane;integral component of membrane;synapse	0.936844	0.716232
632	1.01795	1.13112	1.00005	1.06114	0.481608	1.39692	1.18071	0.730485	Q8BLF1	Nceh1	Bile secretion;Cholesterol metabolism;Cortisol synthesis and secretion;Cushing syndrome			1	endoplasmic reticulum;integral component of membrane;membrane	1.20463	0.472086
633	1.32473	1.16962	0.793078	0.916562	0.97642	1.1083	0.981396	0.729889	P09411	Pgk1	Biosynthesis of amino acids;Carbon metabolism;Glycolysis / Gluconeogenesis;HIF-1 signaling pathway;Metabolic pathways		1		cytosol;extracellular space;membrane raft	1.0979	0.546022
634	1.03566	0.958921	0.470659	0.194927	2.15314	1.3448	1.11929	0.722592	Q9JLV5	Cul3	Hedgehog signaling pathway;Ubiquitin mediated proteolysis	1			Cul3-RING ubiquitin ligase complex;cullin-RING ubiquitin ligase complex;cytoplasm;Golgi apparatus;Golgi membrane;nucleus;polar microtubule;SCF ubiquitin ligase complex;sperm flagellum	0.444122	0.120894
635	1.00087	1.16062	0.956593	1.04632	0.871601	1.20184	1.04069	0.721461	P46638;P62492	Rab11a;Rab11b	AMPK signaling pathway;Endocrine and other factor-regulated calcium reabsorption;Endocytosis;Influenza A;Pancreatic secretion;Vasopressin-regulated water reabsorption	1			anchored component of synaptic vesicle membrane;axon;cell junction;centrosome;cleavage furrow;cytoplasm;cytoplasmic vesicle;endosome;extracellular exosome;glutamatergic synapse;intracellular membrane-bounded organelle;kinetochore microtubule;membrane;microtubule organizing center;mitochondrion;multivesicular body;perinuclear region of cytoplasm;phagocytic vesicle;phagocytic vesicle membrane;posts…	1.10265	0.439138
636	0.645401	0.640045	1.20431	0.586538	3.14155	0.501683	0.560005	0.72047	Q7M760	Zranb1		1	1		cytoplasm;cytosol;intracellular membrane-bounded organelle;nucleoplasm;nucleus	0.823044	0.685057
637	1.04433	1.31034	1.05132	1.19162	0.610544	1.17123	0.900851	0.719772	O08749	Dld	Carbon metabolism;Citrate cycle (TCA cycle);Glycine, serine and threonine metabolism;Glycolysis / Gluconeogenesis;Glyoxylate and dicarboxylate metabolism;Lysine degradation;Metabolic pathways;Propanoate metabolism;Pyruvate metabolism;Tryptophan metabolism;Valine, leucine and isoleucine degradation	1			acrosomal matrix;cilium;mitochondrial matrix;mitochondrion;motile cilium;myelin sheath;nucleoplasm;nucleus;oxoglutarate dehydrogenase complex;pyruvate dehydrogenase complex	1.38666	0.0742603
638	0.968663	1.84366	0.88355	1.1528	0.767007	0.941046	0.723868	0.719402	Q61990	Pcbp2	Ferroptosis	1	1		cytoplasm;cytosol;nucleoplasm;nucleus;postsynaptic density	1.4832	0.0655898
639	1.05201	1.00765	1.06544	1.12237	0.580502	1.43082	1.02605	0.715159	O09167	Rpl21			1		cytosolic large ribosomal subunit;endoplasmic reticulum;ribosome	1.2009	0.396126
640	1.4195	0.703741	1.21484	0.847107	1.24848	1.05368	0.797914	0.714739	Q9R1P4	Psma1	Proteasome	1	1		centrosome;cytoplasm;cytosol;nucleoplasm;nucleus;proteasome complex;proteasome core complex;proteasome core complex, alpha-subunit complex	1.08194	0.714669
641	1.30992	0.778399	1.19612	0.896278	1.06467	0.839698	1.20249	0.712422	Q8C115	Plekhh2		1	1		cortical actin cytoskeleton;cytoplasm;cytosol;lamellipodium;nuclear body;nucleoplasm;plasma membrane	1.09302	0.617887
642	1.00984	1.3573	0.966095	1.27972	0.599256	1.12816	0.947601	0.712028	P23819	Gria2				1	AMPA glutamate receptor complex;asymmetric synapse;cell junction;cell surface;dendrite;dendrite cytoplasm;dendritic shaft;dendritic spine;endoplasmic reticulum;endoplasmic reticulum membrane;glutamatergic synapse;growth cone;integral component of plasma membrane;integral component of postsynaptic density membrane;integral component of postsynaptic membrane;integral component of presynaptic membra…	1.38832	0.0939872
643	1.22425	0.912958	1.15493	1.17834	0.778727	1.00534	1.03985	0.705591	P68181;P05132	Prkaca;Prkacb	Adrenergic signaling in cardiomyocytes;Alcoholism;Aldosterone synthesis and secretion;Amoebiasis;Amphetamine addiction;Apelin signaling pathway;Autophagy - animal;Bile secretion;Calcium signaling pathway;cAMP signaling pathway;Chemokine signaling pathway;Cholinergic synapse;Circadian entrainment;Cocaine addiction;Cortisol synthesis and secretion;Cushing syndrome;Dilated cardiomyopathy (DCM);Dopam…	1	1		acrosomal vesicle;axoneme;cAMP-dependent protein kinase complex;centrosome;ciliary base;cytoplasm;cytosol;dendritic spine;Golgi apparatus;intercellular bridge;membrane;mitochondrion;neuromuscular junction;neuron projection;nuclear speck;nucleoplasm;nucleotide-activated protein kinase complex;nucleus;perinuclear region of cytoplasm;plasma membrane;plasma membrane raft;protein-containing complex;sp…	1.27565	0.0808516
644	1.09498	1.38297	1.07928	1.34859	0.623671	0.779033	0.987158	0.704318	P70372	Elavl1	AMPK signaling pathway;IL-17 signaling pathway	1	1		cytoplasm;cytoplasmic stress granule;cytosol;glutamatergic synapse;nucleoplasm;nucleus;postsynapse;ribonucleoprotein complex	1.59824	0.00725727	+	D1_D2
645	1.27032	1.11221	0.902031	1.65265	0.404691	0.909864	1.04402	0.704221	Q99JF8	Psip1		1			nuclear heterochromatin;nuclear periphery;nucleoplasm;nucleus;transcriptionally active chromatin	1.67011	0.0808545
646	1.22216	1.30693	0.980053	1.03212	0.529187	1.06835	1.15795	0.703246	Q9Z1S5	Septin 3	Bacterial invasion of epithelial cells		1		cell junction;cytosol;microtubule cytoskeleton;neuron projection;presynapse;presynaptic cytoskeleton;presynaptic membrane;septin complex;septin ring	1.3687	0.160106
647	1.06407	1.57947	0.965293	1.30966	0.495467	0.907683	0.976532	0.701821	Q9D1M4	Eef1e1		1	1		aminoacyl-tRNA synthetase multienzyme complex;cytoplasm;cytosol;nucleolus;nucleoplasm;nucleus	1.62035	0.0429891	+	D1_D2
648	1.11239	1.1661	1.09944	0.992042	0.920428	0.986047	1.02376	0.699789	P63087	Ppp1cc	Adrenergic signaling in cardiomyocytes;Alcoholism;Amphetamine addiction;cAMP signaling pathway;Cellular senescence;cGMP-PKG signaling pathway;Dopaminergic synapse;Focal adhesion;Herpes simplex virus 1 infection;Hippo signaling pathway;Inflammatory mediator regulation of TRP channels;Insulin resistance;Insulin signaling pathway;Long-term potentiation;mRNA surveillance pathway;Oocyte meiosis;Oxytoc…	1			cleavage furrow;condensed chromosome kinetochore;cytoplasm;dendritic spine;glutamatergic synapse;midbody;mitochondrial outer membrane;mitochondrion;nuclear chromosome, telomeric region;nuclear speck;nucleolus;nucleus;postsynapse;presynapse;protein phosphatase type 1 complex;PTW/PP1 phosphatase complex	1.21454	0.0803033
649	1.2133	0.808049	1.30567	1.39276	0.492332	0.959899	1.13017	0.697823	Q9DC33	Hmg20a		1			nucleus	1.47889	0.126687
650	0.934673	1.26064	1.02875	1.33241	0.786583	0.81204	1.15042	0.694495	P63280	Ube2i	MicroRNAs in cancer;NF-kappa B signaling pathway;RNA transport;Ubiquitin mediated proteolysis	1	1		cytoplasm;cytosol;dendrite;fibrillar center;nuclear body;nuclear envelope;nucleoplasm;nucleus;PML body;sumoylated E2 ligase complex;synapse;transferase complex	1.33379	0.0797396
651	1.05428	1.20492	1.2394	1.20492	0.719794	0.971521	0.910891	0.694273	Q9Z2U2	Zfp292		1			nucleus	1.43915	0.00725454	+	D1_D2
652	1.34265	1.08378	1.24389	1.04384	0.816286	0.703232	1.07208	0.694239	P62313	Lsm6	RNA degradation;Spliceosome	1			cytoplasm;Lsm2-8 complex;nucleolus;nucleus;P-body;small nucleolar ribonucleoprotein complex;U2-type precatalytic spliceosome;U4/U6 x U5 tri-snRNP complex;U6 snRNP	1.45014	0.0190832	+	D1_D2
653	1.15103	1.09036	0.773032	1.0387	1.07857	1.26156	0.917236	0.689504	Q8CD26	Slc35e1				1	Golgi apparatus;integral component of membrane	1.04026	0.809542
654	0.982751	1.09163	0.877702	1.25061	0.869819	1.1048	1.13551	0.687194	P62270	Rps18	Ribosome	1	1		cytosol;cytosolic small ribosomal subunit;nucleus;postsynaptic density;synapse	1.11944	0.449823
655	1.06543	1.17712	0.987661	1.25642	0.673333	1.21486	0.942209	0.682977	O35129	Phb2		1			cell periphery;cell surface;cytoplasm;GABA-ergic synapse;glutamatergic synapse;mitochondrial inner membrane;mitochondrial outer membrane;mitochondrion;nuclear matrix;nucleus;postsynaptic density;presynaptic active zone;protein-containing complex	1.31128	0.123207
656	1.07668	1.30232	1.12592	1.26615	0.650202	1.07126	0.853818	0.653653	Q60931	Vdac3	Calcium signaling pathway;Cellular senescence;cGMP-PKG signaling pathway;Cholesterol metabolism;Ferroptosis;Hepatitis B;Human T-cell leukemia virus 1 infection;Huntington disease;Necroptosis;NOD-like receptor signaling pathway;Parkinson disease;Viral carcinogenesis			1	mitochondrial inner membrane;mitochondrial outer membrane;mitochondrion;pore complex;rough endoplasmic reticulum;synaptic vesicle	1.50586	0.0188459	+	D1_D2
657	0.928852	1.18554	1.1514	0.855119	0.759925	1.4794	0.990191	0.649571	Q8BM72	Hspa13		1			cytoplasm;endoplasmic reticulum chaperone complex;endoplasmic reticulum lumen;membrane;nucleus	1.10657	0.625663
658	1.14005	0.695822	1.15444	1.30688	0.511149	1.37506	1.17279	0.6438	P62751	Rpl23a	Ribosome	1	1		cytosolic large ribosomal subunit;nucleus	1.22545	0.486739
659	0.515157	1.46404	0.963117	1.43668	1.05613	1.13117	0.800218	0.633492	Q9D0I9	Rars	Aminoacyl-tRNA biosynthesis	1	1		aminoacyl-tRNA synthetase multienzyme complex;cytoplasm;cytosol;mitochondrion;nucleoplasm;nucleus	1.14573	0.642559
660	1.25421	1.09752	0.833874	1.36905	0.900726	0.781009	1.13926	0.624352	Q8C570	Rae1	Influenza A;RNA transport	1			cytoplasm;fibrillar center;mitotic spindle pole;nuclear envelope;nuclear pore;nucleus	1.33122	0.136032
661	0.843045	0.639356	0.80194	0.692505	3.05109	0.712642	0.635296	0.62413	P63001	Rac1	Adherens junction;AGE-RAGE signaling pathway in diabetic complications;Amyotrophic lateral sclerosis (ALS);Axon guidance;B cell receptor signaling pathway;Bacterial invasion of epithelial cells;cAMP signaling pathway;Chemokine signaling pathway;Choline metabolism in cancer;Colorectal cancer;Epstein-Barr virus infection;Fc epsilon RI signaling pathway;Fc gamma R-mediated phagocytosis;Fluid shear s…	1	1		cell projection;cytoplasm;cytoplasmic ribonucleoprotein granule;cytoplasmic vesicle;cytosol;dendritic spine;early endosome membrane;extrinsic component of plasma membrane;glutamatergic synapse;Golgi membrane;kinocilium;lamellipodium;melanosome;membrane;nucleus;pericentriolar material;phagocytic cup;plasma membrane;postsynapse;recycling endosome membrane;ruffle membrane;trans-Golgi network	0.767618	0.523598
662	1.00533	1.377	0.699493	1.5246	0.657075	1.02512	1.09384	0.617552	Q6NZN0	Rbm26		1			nucleus	1.34212	0.247203
663	0.953517	1.77718	1.01391	1.11991	0.611264	0.868246	1.04471	0.611264	Q6P4T2	Snrnp200	Spliceosome	1			catalytic step 2 spliceosome;nucleoplasm;nucleus;post-mRNA release spliceosomal complex;spliceosomal complex;U4/U6 x U5 tri-snRNP complex;U5 snRNP	1.5436	0.0667783
664	2.10315	0.775933	0.839725	0.636705	1.00219	1.08956	0.942474	0.610259	Q9D3R6;Q3UMC0	Katnal2;Spata5	Ribosome biogenesis in eukaryotes	1			cytoplasm;microtubule;mitochondrion;nucleus;spindle;spindle pole	1.08567	0.790194
665	1.02311	1.29887	0.911553	1.12743	0.760181	1.29887	0.974668	0.6053	Q8R332	Nup58	RNA transport	1			nuclear envelope;nuclear membrane;nuclear pore;protein-containing complex	1.23741	0.282526
666	1.14609	1.9172	0.892559	1.06277	0.758321	0.852331	0.768431	0.602297	P57784	Snrpa1	Spliceosome	1			catalytic step 2 spliceosome;nuclear body;nuclear speck;nucleoplasm;nucleus;spliceosomal complex;U2 snRNP;U2-type catalytic step 2 spliceosome;U2-type precatalytic spliceosome	1.62469	0.0356868	+	D1_D2
667	0.981836	0.655788	1.93193	0.736355	1.88797	0.34235	0.86272	0.601052	P28650	Adssl1	Alanine, aspartate and glutamate metabolism;Metabolic pathways;Purine metabolism			1	cytoplasm;membrane	1.28576	0.581817
668	1.11454	1.04281	1.24024	0.938477	0.462623	1.08078	1.52641	0.594131	O55201	Supt5h		1			DSIF complex;nucleoplasm;nucleus	1.31425	0.365369
669	1.48865	1.44193	1.07965	1.36394	0.17086	1.03662	0.855477	0.562864	P62488	Polr2g	Huntington disease;RNA polymerase	1			nucleoplasm;nucleus;P-body;RNA polymerase II, core complex	2.46738	0.0703034
670	0.753474	1.69138	0.59853	1.69138	0.745713	0.988165	0.988165	0.543187	Q61687	Atrx		1			condensed nuclear chromosome, centromeric region;cytoplasm;heterochromatin;nuclear body;nuclear chromosome;nuclear chromosome, telomeric region;nuclear pericentric heterochromatin;nuclear subtelomeric heterochromatin;nucleoplasm;nucleus;pericentric heterochromatin;PML body;telomeric heterochromatin	1.34389	0.371367
671	1.22107	1.08765	1.18799	1.16165	0.777047	1.01665	1.00607	0.541869	P12367;P31324	Prkar2a;Prkar2b	Insulin signaling pathway	1	1		cAMP-dependent protein kinase complex;centrosome;ciliary base;cytoplasm;cytosol;dendrite;dendritic shaft;dendritic spine;glutamatergic synapse;membrane raft;neuronal cell body;nucleotide-activated protein kinase complex;perinuclear region of cytoplasm;plasma membrane;plasma membrane raft;postsynapse;protein-containing complex;synapse;T-tubule	1.43629	0.0520754
672	1.35929	0.691726	0.99553	1.1081	2.11773	0.426644	0.762781	0.538195	Q921I9	Exosc4	RNA degradation	1	1		cytoplasm;cytoplasmic exosome (RNase complex);cytosol;exosome (RNase complex);intermediate filament cytoskeleton;nuclear exosome (RNase complex);nucleolus;nucleus;transcriptionally active chromatin	1.29316	0.524749
673	4.11468	0.303429	0.823621	0.500354	0.924213	0.363919	0.434893	0.53489	Q9WUQ2	Preb	Protein processing in endoplasmic reticulum	1			endoplasmic reticulum exit site;Golgi membrane;integral component of endoplasmic reticulum membrane;nucleus	1.60138	0.462425
674	1.34778	0.496567	0.84316	0.395929	3.65296	0.320094	0.41456	0.528959	E9Q557	Dsp	Arrhythmogenic right ventricular cardiomyopathy (ARVC)			1	basolateral plasma membrane;cell-cell junction;cornified envelope;cytoplasm;cytoskeleton;desmosome;fascia adherens;intercalated disc;membrane;plasma membrane	0.966158	0.957456
675	0.944044	1.18752	1.13208	1.63715	0.441527	1.17954	0.951339	0.526796	Q70KF4	Cmya5		1			costamere;M band;nucleus;perinuclear region of cytoplasm;sarcoplasmic reticulum	1.67972	0.0937676
676	0.770146	2.00486	0.978543	1.4557	0.421119	0.978543	0.896799	0.494289	Q8BGJ9;Q9D883	U2af1;U2af1l4	Spliceosome	1			cytoplasm;nuclear speck;spliceosomal complex;U2AF	1.86278	0.0826315
677	0.797146	0.47382	1.16473	0.83271	2.28491	0.923861	1.0295	0.493317	P18293	Npr1	Aldosterone synthesis and secretion;cAMP signaling pathway;cGMP-PKG signaling pathway;Metabolic pathways;Oxytocin signaling pathway;Purine metabolism;Regulation of lipolysis in adipocytes;Renin secretion;Thermogenesis;Vascular smooth muscle contraction			1	integral component of membrane;plasma membrane;receptor complex	0.764558	0.490201
678	1.03668	1.32551	1.17959	1.3014	0.796422	0.817996	1.06222	0.480179	Q8R0G9	Nup133	RNA transport	1			condensed chromosome outer kinetochore;nuclear membrane;nuclear pore;nuclear pore outer ring	1.58732	0.0387323	+	D1_D2
679	0.966286	1.55238	0.876939	1.58437	0.660578	0.996767	0.905583	0.457095	Q9QUG9	Rasgrp2	Chemokine signaling pathway;MAPK signaling pathway;Pathways in cancer;Platelet activation;Rap1 signaling pathway;Ras signaling pathway		1		cell junction;cytosol;neuron projection;plasma membrane;ruffle membrane;synapse	1.66291	0.0733716
680	0.595329	0.550136	1.43869	0.996676	1.34758	1.53513	1.08379	0.452665	Q9JKR6	Hyou1	Protein processing in endoplasmic reticulum			1	endoplasmic reticulum;endoplasmic reticulum chaperone complex;endoplasmic reticulum lumen;extracellular region;smooth endoplasmic reticulum	0.824768	0.608131
681	0.974395	0.547264	2.14137	0.725226	2.01898	0.383552	0.758746	0.450472	Q8BGR5	Fam53b		1			nucleus	1.32998	0.571145
682	1.23247	0.867212	0.94231	1.46404	1.13347	1.36734	0.557213	0.435938	O88587	Comt	Dopaminergic synapse;Metabolic pathways;Steroid hormone biosynthesis;Tyrosine metabolism		1		axon;cell body;cytosol;dendrite;dendritic spine;integral component of membrane;intracellular membrane-bounded organelle;membrane;mitochondrion;postsynaptic membrane	1.40679	0.298925
683	2.23442	0.846559	1.1222	1.38872	0.287261	0.750757	0.952487	0.417595	Q8CDD8	Kctd20				1	cytoplasm	2.42119	0.0411815	+	D1_D2
684	1	1	1	1	1	1	1	1	P56480	Atp5f1b	Alzheimer disease;Huntington disease;Metabolic pathways;Oxidative phosphorylation;Parkinson disease;Thermogenesis	1			cell surface;membrane;membrane raft;mitochondrial inner membrane;mitochondrial membrane;mitochondrial nucleoid;mitochondrial proton-transporting ATP synthase complex;mitochondrial proton-transporting ATP synthase complex, catalytic core F(1);mitochondrion;myelin sheath;plasma membrane;proton-transporting ATP synthase complex;proton-transporting ATP synthase complex, catalytic core F(1)	1	1
685	1.42619	1.1619	1.37825	1.27532	0.328228	1.04345	1.03078	0.355892	P56564	Slc1a3	Glutamatergic synapse;Synaptic vesicle cycle			1	basolateral plasma membrane;cell periphery;cell projection;cell surface;dendritic spine;integral component of plasma membrane;mitochondrial inner membrane;neuron projection;neuronal cell body;plasma membrane;synapse	2.19427	0.0515226
										Total		360	242	239
